# Supplementary material for: The X-linked tumor suppressor TSPX downregulates cancer-drivers/oncogenes in prostate cancer in a C-terminal acidic domain dependent manner
Source: Oncotarget. 2019 Feb 19;10(15):1491–506. doi: 10.18632/oncotarget.26673 (PMC6407674; doi:10.18632/oncotarget.26673)
Supplement: Supplementary file 2 [file oncotarget-10-1491-s002.xlsx]

## Sheet: Sheet1
Supplementary Table 1: Differentially expressed genes (DEGs) between LNCaP-tstON-TSPX and LNCaP-tetON-EGFP, LNCaP-tetON-∆C and LNCaP-tetON-EGFP, or LNCaP-tstON-TSPX and LNCaP-tetON-∆C
LNCaP-tetON-TSPX vs LNCaP-tetON-EGFP					LNCaP-tetON-∆C vs LNCaP-tetON-EGFP					LNCaP-tetON-TSPX vs LNCaP-tetON-∆C
Gene symbol	Log2(expression count)	Log2(fold change)	FDR		Gene symbol	Log2(expression count)	Log2(fold change)	FDR		Gene symbol	Log2(expression count)	Log2(fold change)	FDR
EPHA8	5.13688	6.68867	1.13541e-178		AFP	5.72908	6.24498	6.71111e-14		RNF138P1	8.51453	5.45991	0
NPC1L1	5.86566	6.15263	3.65159e-253		CRYAB	8.88716	6.02781	0		FOS	5.72196	4.72751	2.38544e-121
PTAFR	5.50679	5.67452	1.25832e-206		RNF138P1	8.91378	5.28583	0		CRYAB	9.28668	4.60453	0
PTCHD4	5.16802	5.47814	2.41989e-146		ENDOU	5.74935	5.01274	2.70182e-122		ENDOU	5.67339	4.54051	2.51512e-100
LOC100505576	5.81901	5.42931	2.07961e-235		HSPA6	5.27582	4.79142	5.35725e-61		AFP	6.48187	4.11705	6.97048e-08
ZSCAN12P1	7.09883	5.27219	0		HSPA1B	12.3397	4.40217	0		RAPGEF3	7.16912	3.90352	2.01477e-169
KIAA1683	7.98087	5.02414	0		ACPT	5.85097	4.34599	6.07952e-58		HSPA1B	12.3169	3.82211	0
INPP5D	5.32204	5.00998	1.26655e-145		CSNK1G2-AS1	5.37666	4.32194	1.44141e-83		HSPA6	5.48725	3.74099	6.99134e-46
IFI30	5.24734	4.3987	1.2027e-101		LOC146336	7.15942	4.26936	9.5931e-123		GPR158	11.0065	3.67141	0
OR2B6	5.10197	4.34796	7.10455e-87		PGF	5.85264	4.10986	9.04713e-82		SCNN1G	5.5281	3.6445	1.54312e-67
LRRN2	5.09669	4.28021	1.17768e-57		BTBD19	5.14248	4.01508	8.21576e-63		EPHB6	5.03633	3.59367	7.64946e-46
HIST1H2BJ	5.73247	4.26467	2.65399e-135		PPYR1	5.01636	3.97436	3.63536e-55		ANXA1	5.85129	3.51628	1.73131e-68
C19orf18	5.07139	4.23751	7.32555e-79		CDKN1A	12.9251	3.93517	0		GCG	6.05547	3.51393	1.28892e-75
PILRA	5.46512	4.21765	2.24391e-99		ALB	6.65167	3.73713	3.14506e-09		IL36RN	5.56932	3.5081	4.27638e-61
CNTD2	5.88885	4.02577	5.39693e-112		PLA2G2A	9.81715	3.66473	1.85716e-63		KLHL1	7.29867	3.50716	1.93086e-102
SAMD14	5.15098	3.96368	1.66298e-76		FOS	6.61253	3.57075	1.41961e-109		PARD3	9.01404	3.40897	3.37296e-221
HIST1H2BO	5.22635	3.85206	1.4291e-75		BST2	5.95548	3.46074	2.2714e-68		LOC146336	7.27791	3.40755	5.64372e-96
CATSPERB	6.26664	3.81647	9.12957e-92		HSPH1	14.3749	3.43455	0		HSPA8	16.7086	3.37047	0
CUBN	5.7358	3.81331	1.23591e-92		HSPB1	14.8473	3.40096	8.27529e-138		C22orf26	5.57312	3.35307	1.9221e-46
TNNT2	6.05585	3.80388	3.74028e-110		MYO7A	5.11136	3.33984	1.562e-34		ADAMTS1	12.0319	3.3455	0
PYGM	5.85722	3.64866	5.31303e-97		HSPA8	17.0644	3.28336	0		BMX	5.27948	3.34011	2.21834e-45
VWCE	5.04661	3.62403	1.28074e-59		HSP90AA4P	8.92194	3.24974	1.97629e-73		EMP1	5.223	3.32288	3.06268e-40
RIN1	5.0963	3.61195	2.62157e-50		CLU	11.5307	3.24812	1.23192e-182		HSP90AA4P	8.58187	3.30573	5.90877e-75
TNXB	5.21655	3.56365	1.25812e-62		LIF	7.06413	3.23664	9.39831e-100		ALB	6.56615	3.28509	7.29132e-07
WNK4	6.17937	3.51735	6.07824e-93		ABCA1	8.19533	3.22613	1.87863e-139		PLA2G2A	9.71962	3.23619	1.06197e-50
DDN	5.97573	3.51239	9.88364e-85		HSP90AA1	16.7723	3.21831	0		DHRS2	6.24163	3.19547	1.54167e-72
GPNMB	8.94367	3.49057	0		UNC13D	7.28205	3.19366	9.61185e-122		C7orf63	8.7703	3.1808	6.33225e-185
HIST2H2BE	10.6081	3.46967	0		UCKL1-AS1	7.03881	3.17282	6.12565e-93		CSNK1G2-AS1	5.64308	3.16472	4.31087e-52
AHRR	6.84311	3.39254	1.35608e-164		HSPB8	8.48214	3.13996	8.26068e-199		CLU	11.2643	3.15572	8.94672e-167
ANGPT2	7.7027	3.3807	1.18164e-248		BRDT	6.00152	3.04467	8.06079e-59		HSP90AA1	16.4942	3.15012	0
CFB	5.18576	3.36801	1.22619e-52		NFKBIZ	8.62551	2.96408	1.50011e-178		HSPH1	14.2108	3.13825	0
KDELC2	5.04962	3.30564	1.09854e-42		ANK1	7.16867	2.95	7.45857e-105		BAMBI	11.1148	3.06216	2.8462e-303
TEX19	5.06568	3.27774	8.99616e-49		GPR158	11.702	2.90525	0		CRYM	5.97488	2.95537	4.90243e-42
N4BP2L1	5.67606	3.20621	4.39424e-70		BAMBI	11.5174	2.88157	9.44E-311		TEX14	5.32007	2.94709	1.81653e-39
NOS3	6.80878	3.1623	1.15818e-145		TEX14	5.66819	2.87659	1.81485e-45		NEAT1	13.3035	2.93522	0
PLD6	5.88525	3.13899	1.5709e-75		HSPA4L	10.7066	2.86014	2.56042e-268		COL5A2	7.82919	2.90124	3.87127e-133
MUC20	7.75582	3.1348	1.19596e-139		SPATA18	8.25487	2.8366	1.11926e-150		AOX1	5.69952	2.83977	1.50495e-35
HIST1H2AG	5.39964	3.11521	1.23241e-44		MUC6	5.09587	2.83657	2.1726e-27		DEFB132	7.0905	2.81738	2.2708e-84
RMRP	7.55383	3.07409	3.16627e-24		EMP1	5.78303	2.82722	1.23124e-41		SNORD5	5.81051	2.812	3.96404e-38
AVIL	8.17841	3.0371	0		GCG	6.71658	2.81718	2.88991e-66		STAT6	5.49776	2.80771	6.24469e-40
RPPH1	7.36479	2.97372	1.61834e-22		TNFSF10	5.23649	2.79816	5.94653e-26		GRIN3A	9.05726	2.80399	3.71018e-105
SPRED3	5.41175	2.91495	8.43594e-49		COLEC12	10.62	2.78345	5.76029e-175		SLC22A10	5.0493	2.80289	4.01729e-29
NUP210L	5.02274	2.90122	8.99278e-36		LINC00161	6.66617	2.74395	2.33102e-53		LOC100129931	5.13955	2.80136	6.7668e-32
C2	6.20554	2.88218	4.30233e-77		ANXA1	6.55607	2.73058	3.63209e-62		SCUBE1	6.30746	2.7645	6.74134e-43
GGN	6.04129	2.86053	1.22129e-70		NPR2	5.63676	2.71702	3.68133e-38		ADAM7	7.97404	2.75506	1.13381e-44
TYRP1	5.88103	2.86034	3.69674e-61		HSP90AA6P	5.99517	2.70517	4.54629e-43		ACPP	7.47027	2.75196	8.35674e-78
HPX	5.02689	2.84241	4.14485e-34		LOC100129931	5.50775	2.68987	1.06966e-35		SPRY1	9.87839	2.75175	2.20948e-288
NPR2	5.4811	2.82854	3.00007e-47		KLHL1	8.02459	2.67857	1.41348e-80		CAMK2D	8.70251	2.74923	1.18457e-133
CCDC62	6.2301	2.81609	2.24724e-51		JUN	12.0224	2.66828	1.37074e-222		BST2	6.00014	2.74527	2.2024e-46
SYNPO	6.11803	2.78085	2.80733e-65		EPHB6	5.81678	2.6591	4.3673e-38		COL16A1	6.52989	2.73817	3.40167e-53
GPR35	5.79539	2.76405	1.32673e-51		SCUBE1	6.67712	2.65178	1.10555e-42		MT1X	8.56945	2.73523	1.86414e-35
WDR96	6.1583	2.76265	7.51283e-72		C22orf26	6.24137	2.64199	4.90858e-40		HSPB1	14.8802	2.70831	1.33173e-93
SGK2	6.31652	2.75972	1.29503e-66		DNAJB1	12.5548	2.63887	4.49437e-256		AURKAPS1	7.80695	2.69906	1.67921e-102
TXK	5.66799	2.75861	4.59447e-51		PARD3	9.71249	2.63663	6.19443e-243		IGF1	5.77599	2.69791	9.31303e-40
CA14	6.00037	2.72742	7.17173e-57		GDNF	6.45503	2.60447	2.82213e-56		HSP90AA6P	5.68673	2.6958	4.68603e-38
ADARB2	6.2109	2.7254	2.03382e-67		DIO3	5.83036	2.58303	8.99142e-28		IGFBP3	7.60719	2.67908	5.7447e-62
REM2	5.65658	2.72119	3.11929e-46		PIM1	7.89384	2.57436	1.00327e-101		GABRE	7.53778	2.62704	1.59749e-101
CCDC146	6.08381	2.70824	7.16531e-64		MYO15A	5.90688	2.57117	7.68979e-39		IRS1	8.97594	2.62147	5.72661e-154
IER5	8.55567	2.70737	0		LGALS4	5.3915	2.55917	3.13556e-27		FN1	13.4349	2.61712	0
CECR1	6.90046	2.70073	1.37079e-104		DHX58	7.62189	2.554	2.42942e-83		SV2C	5.38798	2.59659	5.96752e-24
DRP2	5.16708	2.69379	1.08439e-33		STAT6	5.94272	2.5425	6.49808e-43		JUN	11.7497	2.58821	5.99329e-208
C14orf182	5.24335	2.69046	3.6208e-34		GABRE	7.90582	2.51561	1.50602e-110		MALAT1	18.168	2.57505	1.44647e-235
RNF39	6.24308	2.68767	9.23598e-51		ZSCAN12P1	5.92929	2.51139	2.00936e-29		SEMA3C	11.5966	2.54607	3.21457e-218
TECTA	5.21399	2.63104	5.07984e-34		CCDC62	6.28825	2.50983	4.65315e-37		ADRA2A	8.34985	2.50817	2.68581e-90
KCND1	7.28518	2.61172	2.32986e-105		NOTCH1	11.9025	2.49245	3.5442e-152		PKP1	5.81622	2.49092	7.80905e-28
LIF	6.52671	2.58541	3.49677e-74		MDM2	14.0438	2.47569	1.42523e-236		COL1A1	10.5283	2.48685	7.1093e-158
C22orf45	6.47667	2.56221	3.2095e-68		MAFF	5.51087	2.47398	1.12022e-28		TBX2	6.16663	2.48395	9.80043e-33
SPATA18	7.90101	2.5524	7.16043e-169		FBXO32	8.13349	2.43909	7.45696e-95		CHORDC1	12.1383	2.47824	2.20601e-245
ADCY10	5.37677	2.54899	1.48149e-34		FERMT3	6.95109	2.43137	2.49336e-36		DNAJB1	12.3242	2.47431	1.59216e-228
SLC25A34	5.48736	2.54591	8.73596e-40		AOX1	6.21617	2.42938	2.70009e-33		SCIN	5.80452	2.44713	2.28623e-30
LOC100288181	5.20775	2.54356	5.96358e-22		TBX2	6.51141	2.42111	1.03579e-35		UGT2B17	11.3179	2.39765	2.01341e-169
VAMP5	5.25108	2.51757	9.23748e-28		CAMK2N1	12.3171	2.40971	6.96712e-89		ENTPD3	5.69445	2.39566	1.5498e-24
TNFRSF10D	10.3286	2.50791	0		HMGCS2	11.4124	2.40461	5.99453e-203		LOC389765	7.0365	2.38985	3.18964e-65
DNAH17	6.47138	2.49124	5.43392e-67		TOB1	12.7945	2.39342	1.06677e-131		IRS2	7.97435	2.3797	4.23926e-67
CDKN1A	11.9897	2.48834	0		DLEU2L	5.50581	2.38992	2.74548e-28		ZPLD1	6.54089	2.36582	3.50659e-48
MC1R	7.99855	2.47468	9.83494e-146		COL1A1	10.8899	2.38924	1.34777e-177		COLEC12	10.5193	2.36054	1.9196e-125
LOC100130705	7.1789	2.45128	1.17383e-100		AMIGO2	5.75229	2.38773	3.66333e-27		TACSTD2	5.00547	2.32039	4.21686e-20
NLGN3	7.69711	2.42884	1.06143e-108		SNORD116-4	6.15807	2.38592	1.0284e-29		HMGN2P46	5.961	2.28899	5.92246e-34
BTG2	11.4139	2.41915	0		LOXL2	6.58388	2.37739	1.49569e-41		PROCR	6.6541	2.28132	3.20389e-42
HIST1H2BD	8.38277	2.41214	8.9448e-190		COLQ	7.12952	2.37072	4.22721e-53		RWDD2A	8.8761	2.25742	2.72125e-103
MYH11	5.76386	2.3908	1.62715e-38		S1PR3	8.24747	2.36725	4.35858e-99		KLF4	7.95326	2.25281	2.52427e-70
FBXL19-AS1	8.17231	2.37978	4.52298e-212		ACER2	8.78552	2.35511	1.08261e-91		DUSP4	10.4707	2.25256	2.26994e-147
ADCY5	5.17193	2.37913	2.72202e-28		BBC3	8.54338	2.34992	6.60349e-60		IL2RB	5.0009	2.24319	3.13328e-16
HIST1H3H	6.85364	2.36164	7.94543e-82		C14orf182	5.28211	2.34232	2.07511e-23		KCND2	5.14809	2.23689	1.26793e-20
ADORA2A	7.30399	2.35482	1.30009e-112		FAM177B	5.74617	2.32071	6.31713e-28		NBEAP1	9.78217	2.23392	1.41068e-174
SLFN5	10.4527	2.35023	0		ANGPT2	7.37768	2.30632	9.95474e-54		RAB6C	8.0059	2.21964	1.01192e-61
MYO15A	5.57078	2.32485	1.52575e-30		AURKAPS1	8.31963	2.29925	1.37455e-88		MAP4K1	5.85394	2.21068	7.67009e-31
C15orf34	5.4146	2.32307	7.25916e-31		MUC20	7.54758	2.29471	1.22457e-66		ALOXE3	5.8268	2.20161	5.46588e-30
LGALS4	5.06001	2.32067	8.38825e-24		HAS3	6.98278	2.28997	1.48141e-51		LOC727896	8.26562	2.19944	3.44968e-103
IKZF4	8.46584	2.31494	2.65951e-191		ADARB2	6.20466	2.28972	3.37421e-38		LPAL2	6.12354	2.19306	5.3036e-34
NLRC5	5.65706	2.3064	1.40118e-35		FTH1P3	6.45663	2.27718	6.43179e-28		FTH1P3	6.19136	2.18251	2.02299e-24
CRABP2	5.57808	2.30379	9.60264e-34		TAGLN	7.51163	2.24919	1.56189e-75		TRPM8	7.62488	2.18068	1.47912e-71
CCDC11	5.73788	2.27961	4.32092e-31		PKP1	6.25361	2.24299	8.8379e-27		HIVEP1	10.1807	2.17725	1.38731e-133
ACCN3	5.16837	2.27702	5.91176e-26		BRD1	11.4767	2.23793	1.97445e-176		MAB21L3	6.05421	2.17289	2.88744e-29
SPDYA	5.37549	2.26385	5.06173e-24		SNORD5	6.41206	2.23186	8.47304e-31		SYCP2	6.5325	2.1642	1.49075e-34
HIST1H2AI	5.14368	2.25469	2.01152e-24		C3orf15	5.2675	2.18444	1.33915e-18		HSPB8	8.66431	2.15119	8.59021e-98
LOC100505783	5.91274	2.25124	9.97478e-35		RAB6C	8.3394	2.17721	1.37103e-61		ACPT	6.63667	2.14797	1.20345e-23
C7orf53	7.16995	2.24884	2.00194e-62		UG0898H09	6.12608	2.177	1.06351e-25		CAMK2N1	12.1358	2.14788	5.57787e-75
RRM2B	11.7978	2.24334	0		HSP90AB1	16.4493	2.17112	5.0964e-223		COL9A2	5.8353	2.14051	9.30437e-29
CLDN9	5.2691	2.21738	1.40019e-16		DEFB132	7.73049	2.16165	6.026e-66		AIDA	10.5326	2.12714	1.74444e-153
NIPAL2	7.92055	2.20367	4.13869e-136		MERTK	9.69351	2.15899	2.73792e-120		CYP11A1	5.72062	2.12651	2.9816e-20
DRD4	5.41773	2.203	8.48718e-28		METRNL	6.96107	2.15083	3.11357e-35		DLEU1	9.3588	2.12278	5.56704e-105
PPP1R32	5.37601	2.20058	8.67927e-27		AGAP11	6.46279	2.12965	4.65192e-36		NFKBIZ	8.73476	2.12121	6.30008e-97
VPREB3	5.49443	2.17896	4.83539e-29		KCNU1	5.17567	2.12752	8.56356e-19		KLK2	11.0626	2.11141	3.18067e-71
HIST1H2BC	6.24108	2.17664	5.4404e-47		ZNF554	8.37998	2.11834	1.65656e-72		MUM1	10.9293	2.10547	3.62444e-196
HIST2H2BF	6.28	2.15714	4.49555e-48		LOC643401	7.98141	2.11377	3.62779e-80		KLK4	10.4645	2.10332	7.44958e-186
BNIPL	5.57963	2.14996	8.68004e-26		MAB21L3	6.39831	2.1088	3.00712e-27		MAFB	11.1721	2.09899	1.63887e-135
HIST1H4E	5.33718	2.14561	4.41983e-22		USP42	10.3732	2.10767	3.3847e-128		CARD9	5.40684	2.09077	4.84043e-19
UBOX5	7.99585	2.14244	3.66116e-128		CAMK2D	9.33721	2.10495	8.98588e-101		IL1RN	7.12227	2.0885	1.65713e-47
LOC728537	5.81745	2.12891	4.14956e-31		TRIP10	9.20452	2.09261	2.04494e-79		MERTK	9.41925	2.08311	1.18603e-121
ACER2	8.45431	2.11607	9.61378e-150		THSD4	5.9454	2.07875	1.73293e-21		HSP90AB1	16.1819	2.08099	2.68119e-224
POPDC2	5.05097	2.09814	1.18128e-19		TARSL2	10.0569	2.06484	4.24372e-127		TFPI	11.9695	2.07979	3.47331e-197
ARTN	6.83102	2.08834	1.89468e-58		COL5A2	8.55981	2.06438	2.28808e-98		EEF1DP3	5.40393	2.07536	1.5052e-18
LOC100506714	7.05047	2.08689	7.05762e-58		HSPE1	11.4795	2.0543	1.66684e-81		MYO15B	8.36741	2.07447	3.00012e-76
C1S	5.71295	2.08542	3.93259e-22		ZNF750	5.25443	2.0496	1.08481e-18		IL1RAPL1	5.78636	2.07234	4.2374e-19
ADAMTSL4	6.6661	2.07767	4.69084e-42		TNNT2	5.39088	2.04843	4.63781e-18		DNAH8	6.4664	2.07191	8.09478e-37
TBX15	5.77248	2.07687	5.67219e-32		ARPM1	6.21976	2.04832	8.94903e-32		C11orf92	11.287	2.07058	5.20911e-141
SERINC4	7.57178	2.07256	9.85263e-85		ADAMTS1	12.9943	2.04599	1.16339e-242		SYT4	11.2625	2.06846	1.77817e-202
ZNF554	8.14471	2.071	2.25303e-127		IL36RN	6.61447	2.04208	1.05471e-30		MT2A	10.69	2.0645	9.30459e-43
CDHR5	6.25238	2.06769	4.70338e-43		GPNMB	8.43095	2.04108	1.19109e-97		C5orf4	10.3699	2.05942	1.23695e-171
CEL	7.33579	2.06667	7.18406e-69		TP53I3	8.48598	2.0406	1.90558e-79		LOC283050	6.08501	2.0506	1.0159e-30
GABRA3	7.61039	2.04492	1.45982e-94		HSP90AB3P	11.8779	2.0366	6.01323e-174		SLITRK3	8.8183	2.03928	5.56599e-60
NEURL1B	9.07672	2.03501	2.43462e-240		CEL	7.53268	2.0361	4.77954e-63		SIPA1L2	10.1399	2.03383	1.80019e-183
CDKN2D	7.1564	2.03442	5.78315e-62		IER5	8.42927	2.03049	2.32739e-74		MYO7A	5.45361	2.0298	2.15657e-17
ACTA2	7.10778	2.027	1.96608e-57		SCIN	6.3258	2.02753	7.79976e-29		CCDC88B	6.0836	2.02896	2.168e-29
DIO1	7.68167	2.0249	2.15147e-74		HSP90AB2P	9.41878	2.02316	6.56111e-77		GADD45G	7.89027	2.02828	3.40463e-37
AQP1	5.07889	2.00973	2.08048e-17		CHORDC1	12.6792	2.02053	1.11706e-193		GRAMD1C	8.33307	2.02338	9.57921e-75
HIST1H3D	6.07511	2.00687	2.87253e-33		WEE1	10.6996	2.01798	3.50137e-160		KCNH6	5.03565	2.01421	5.7731e-16
HIST1H2AM	6.25309	1.98147	2.11518e-36		IRS2	8.47374	2.00783	1.28284e-52		TLL1	9.88961	2.01103	3.34319e-82
AMY2B	5.30588	1.97846	5.9608e-21		FLJ41484	9.48453	1.99795	1.14015e-140		DHX58	7.58112	2.01056	6.7866e-65
NUDT17	5.32241	1.93282	2.66332e-20		DUSP1	9.69964	1.9962	3.70579e-98		PTCH1	10.0726	2.00063	1.23726e-156
PTCH2	6.67253	1.92445	2.1586e-41		RPS27L	11.3841	1.98623	4.70066e-110		SECTM1	7.9992	1.99823	1.78679e-55
ENG	5.96909	1.92155	5.17508e-30		PAN3-AS1	7.20218	1.98282	5.44451e-37		KLF5	8.80209	1.99141	1.00258e-67
CILP2	6.21847	1.91716	1.60407e-34		LOC100507577	8.37671	1.98039	1.04192e-78		SNORA18	5.38032	1.99083	4.09389e-19
DNM3	5.69496	1.91377	1.74141e-24		TCP11L2	7.97758	1.97797	4.47445e-66		HSPE1	11.2037	1.98177	6.84458e-72
RBM15	9.72948	1.91111	0		FOLH1B	5.8173	1.95413	7.78165e-21		FGFR2	6.46158	1.97727	5.43387e-34
C2orf82	5.95804	1.91017	1.79119e-23		FAS	8.3225	1.9502	1.97128e-78		PPP1R14C	6.49323	1.97635	1.27889e-31
DNHD1	8.16563	1.90862	3.68708e-87		BTG2	11.3856	1.93839	1.26743e-182		HSP90AB3P	11.5966	1.97447	9.75463e-152
LARGE	6.17002	1.90812	7.27278e-33		MT1X	9.28306	1.93329	1.87234e-21		HLA-DMB	6.18183	1.97275	2.51866e-25
ABCA1	7.32419	1.90743	3.15696e-75		CECR1	6.72427	1.9237	1.06016e-28		SNORA40	6.39226	1.97179	3.44326e-29
DCST1	5.02696	1.90426	9.64887e-16		GRIN3A	9.81289	1.91824	1.48441e-50		LINC00161	6.74166	1.9693	4.03182e-31
LEPR	5.9368	1.90227	2.03199e-27		IL1RN	7.5274	1.90274	2.97261e-45		LOC100335030	6.26029	1.95594	1.50711e-28
SLC13A3	6.4271	1.90208	2.13592e-36		ATP8B3	5.02205	1.90222	9.95254e-08		HSP90AB2P	9.14001	1.95576	2.63946e-69
C12orf5	10.2336	1.90102	0		CADM2	7.38229	1.89416	1.11126e-47		LOC150381	7.73891	1.9552	3.4747e-57
CAMK2B	6.46978	1.8978	6.40636e-42		IPW	11.1027	1.89186	9.18762e-111		PDGFA	7.4117	1.9528	1.26077e-41
LOC619207	5.9497	1.89263	5.26291e-28		ZBTB7C	5.13374	1.89001	3.31617e-12		AGAP11	6.23951	1.9507	1.81393e-29
WFIKKN1	5.78373	1.89197	4.59811e-24		PAR-SN	9.30841	1.88865	3.18761e-80		HSPD1	15.4619	1.94239	2.50435e-186
HIST1H2BG	5.58045	1.88539	4.70236e-21		WNK4	5.57488	1.88319	1.02184e-14		TNFSF15	7.83121	1.93855	2.11067e-52
HSPA4L	10.005	1.88098	0		CA11	6.75297	1.87143	1.37782e-28		IER3	6.16742	1.9305	1.31029e-15
ERV3-1	8.4089	1.87665	7.91718e-91		C1orf213	6.66481	1.87105	1.80248e-34		LINC00478	10.5844	1.92684	1.48485e-111
GSDMB	8.77923	1.87633	2.5986e-176		RDH12	5.36791	1.86969	3.16887e-15		SRRM3	5.78098	1.92374	1.31524e-21
TMOD4	5.44246	1.87322	3.62212e-20		SORBS1	8.92746	1.86815	1.09563e-75		AXIN2	7.68461	1.92367	1.61005e-60
POLH	10.7777	1.86721	0		GDF15	13.5119	1.86761	2.06293e-91		FCGR2A	5.11421	1.92245	5.6488e-12
SPOCK2	6.11283	1.86637	1.35272e-30		C12orf34	8.15492	1.86013	4.58747e-49		ARID3A	8.39556	1.90903	5.84047e-66
LRRC8C	5.11697	1.86568	4.38464e-16		PPP1R14C	6.86381	1.85864	5.31619e-31		A2ML1	5.26185	1.90715	2.00259e-15
KIAA0513	9.50132	1.85842	0		LOC100130522	6.2651	1.85743	7.5983e-18		BBS4	9.01771	1.90705	1.9991e-72
HIST1H1C	9.02064	1.84738	1.7789e-115		PAR5	9.98344	1.85163	7.08921e-86		POU2F2	6.06159	1.89716	8.18802e-26
LRRC39	6.4934	1.84035	2.33448e-41		ZNF385C	5.14065	1.85119	1.61989e-12		KCNN2	10.3854	1.89685	1.00083e-129
FER1L5	5.16472	1.83934	2.10427e-14		ZNF555	7.99958	1.85113	1.74575e-51		UCKL1-AS1	7.3672	1.88971	2.13904e-43
SLC25A18	5.28323	1.83789	4.31275e-16		CCNG1	14.297	1.85068	7.9174e-145		SIK1	8.85861	1.88832	6.19458e-91
PLCD3	7.85679	1.82434	1.82736e-95		LOC643650	5.30206	1.84665	3.21781e-13		ZNF33B	10.5545	1.887	8.8549e-99
UNC13D	6.38452	1.82191	1.43689e-31		OTUD1	8.63707	1.84243	6.11068e-74		HRNR	5.07981	1.88357	5.07534e-14
HHIPL2	5.04499	1.82177	4.32086e-15		VSIG10L	8.82673	1.8416	1.53267e-84		CADM2	7.07594	1.88123	2.27126e-42
TMC5	5.28155	1.8154	1.35634e-17		MALAT1	18.8466	1.84152	1.02568e-133		TARP	8.16508	1.88046	2.50323e-40
ST3GAL3	7.62929	1.78463	1.29706e-81		TBX15	5.86524	1.83987	3.27623e-20		C1orf182	6.74285	1.87536	1.69187e-25
CYP2E1	5.92257	1.77683	1.8793e-24		AHNAK	12.9582	1.83985	2.459e-91		TRERF1	9.57098	1.87488	5.52131e-118
COLQ	6.62026	1.77566	2.15777e-35		SCNN1G	6.74617	1.834	5.71066e-31		KLK3	13.0943	1.86843	3.32523e-63
CASP10	7.24779	1.77276	2.80167e-47		NFKBID	7.44025	1.83244	1.16931e-45		CACYBP	12.0841	1.86725	5.61311e-166
HIST1H2AE	5.12622	1.77179	1.72641e-14		ABTB2	8.51212	1.83191	3.39599e-77		LOC388692	7.82958	1.86705	3.52503e-52
MID1	5.69487	1.76939	6.32841e-20		C5orf41	9.86481	1.83004	3.37182e-118		FOLH1B	5.55034	1.8636	2.83489e-17
UG0898H09	5.70834	1.76553	5.41286e-18		DDB2	9.5359	1.82028	9.51415e-100		S1PR3	8.18767	1.86147	3.8012e-61
HIST1H2BN	5.94079	1.7651	3.13625e-25		GRHL3	5.85644	1.81057	3.23095e-21		SNORD80	5.7537	1.85748	1.28225e-20
PVRL2	10.3588	1.74994	2.44741e-283		TMEM88	5.98915	1.80795	7.31245e-12		PPFIA2	11.3246	1.84935	8.25199e-142
AHNAK	12.7011	1.74969	0		NOS3	6.3417	1.80361	4.62496e-23		ZFP36L2	10.4347	1.8379	3.22539e-71
DCST2	7.01792	1.74561	6.0086e-51		ENG	6.12235	1.80334	2.19728e-19		TSC22D3	10.2805	1.83601	1.35794e-128
SLC12A4	6.55001	1.74532	5.41736e-38		LOC283050	6.52132	1.80234	5.88573e-28		DSC2	11.8789	1.83331	1.70254e-159
TMEM2	10.7751	1.74411	0		MSL2	11.5403	1.7995	1.50009e-104		COL3A1	6.48443	1.83254	4.86241e-25
ASB16	6.09435	1.73622	2.85886e-26		SEMA3C	12.2848	1.79341	1.74773e-124		P4HA2	8.79065	1.83143	5.92023e-83
PIM2	8.54736	1.73573	2.21308e-81		DLG4	8.59271	1.79238	1.7015e-71		DPP4	11.4019	1.83136	1.55017e-179
UCP3	5.42968	1.73415	4.9678e-17		DNAJA1	13.442	1.78948	8.59384e-150		HOXC9	7.57077	1.82961	4.16535e-36
TP53I3	8.11765	1.72768	1.28704e-98		MUM1	11.4007	1.78779	2.4902e-160		LRRC7	5.71496	1.82957	4.72715e-20
PIM1	7.24747	1.70628	1.82845e-50		BAG3	11.8029	1.78511	1.57574e-127		CCDC148	5.01192	1.82594	1.42656e-13
NOTCH1	11.2954	1.70193	0		RFPL2	5.95009	1.78499	2.38405e-20		CABP4	6.30506	1.82559	5.61439e-24
GDNF	5.79188	1.70164	1.08792e-19		MAN1A1	9.35397	1.78315	8.78142e-44		PRRT2	5.88072	1.82081	1.88804e-13
CCDC65	6.65124	1.70068	7.43477e-30		C7orf63	9.78221	1.78075	8.11217e-84		SOX9	6.9534	1.81368	6.2298e-14
TTLL3	6.49735	1.69246	1.66003e-34		PDGFA	7.81074	1.77947	1.68899e-42		C7orf31	5.62493	1.81278	2.27477e-15
TBC1D10C	7.21496	1.69191	7.1854e-51		ZMAT3	11.1667	1.77623	4.18847e-156		BRD1	11.3774	1.81146	1.94363e-103
TMEM217	5.40033	1.68991	1.2499e-14		LOC389765	7.65991	1.76719	1.44238e-49		SMURF2	10.6388	1.8109	8.00716e-148
HADH	9.68071	1.68519	4.48592e-239		LOC100652768	5.86165	1.76498	1.45143e-10		LOC728743	6.7711	1.81089	4.81486e-27
CATSPERG	6.59891	1.67943	7.97364e-33		SLC30A1	10.311	1.76289	6.98216e-123		VSIG10L	8.52942	1.81058	7.22196e-75
LINC00176	7.03176	1.67514	5.35453e-49		MIR3648	9.70233	1.75043	2.68194e-14		C9orf43	7.1023	1.80867	1.38039e-40
ABCA12	9.19458	1.6662	3.28678e-112		ELF3	10.6388	1.73642	2.80911e-114		DIO3	5.90877	1.80233	9.12318e-16
C16orf71	5.20381	1.65852	1.92621e-13		SLC22A10	5.89773	1.73258	2.15077e-18		TAF1D	10.3784	1.8008	9.46458e-90
SFN	7.20924	1.65117	9.23342e-47		CCNG2	11.1971	1.73158	9.229e-115		FAM155B	8.62933	1.7968	1.84153e-73
STAG3	6.37759	1.64961	2.69526e-26		ARRB1	10.9405	1.73044	1.84053e-139		MAOA	12.8442	1.79513	1.99998e-118
C18orf56	5.82693	1.64671	1.43202e-19		C5orf4	10.8477	1.72851	4.03846e-106		PMS2	10.4556	1.79317	8.56972e-85
WWC3	10.0759	1.63815	1.02528e-271		KANK3	7.9856	1.72378	1.03531e-37		EFNB3	5.30051	1.79284	5.93736e-14
SLC16A11	5.01012	1.63527	4.46002e-11		CRYM	6.90466	1.72033	1.61056e-22		MYBPC1	6.22015	1.79131	2.75209e-14
ANK1	6.29738	1.63135	8.90544e-23		DUSP6	5.7089	1.71631	1.65686e-10		AR	13.3188	1.79099	4.36388e-184
FGF13	7.03437	1.63106	1.14382e-34		EML6	7.69391	1.71541	6.91884e-44		CA11	6.48224	1.78694	8.35675e-25
LTBP2	8.35621	1.63053	4.65143e-76		DRAM1	9.32204	1.71332	2.48127e-95		C1orf213	6.39904	1.77751	4.61407e-27
SLC26A10	5.24277	1.62098	5.89952e-13		SMURF2	11.0026	1.70796	1.89792e-143		SORBS1	8.66073	1.77705	5.26448e-64
AOC3	8.24222	1.61964	3.83084e-83		RAPGEF3	8.5806	1.70643	3.91618e-60		ZNF485	8.19997	1.77056	1.72257e-65
SHC2	6.69788	1.61897	2.18521e-36		ZFX	11.5705	1.7023	3.67969e-134		CCNE2	9.34212	1.77033	1.68233e-76
LYST	10.0971	1.61753	6.42524e-99		CYP11A1	6.24653	1.70162	2.87247e-14		ZNF821	7.57614	1.76751	1.86546e-48
ATP2A1	6.65388	1.61326	3.77951e-29		CNDP2	13.0582	1.69644	1.50663e-148		GPER	7.77709	1.76521	1.31674e-46
FAM86HP	5.30259	1.60101	4.34832e-13		SPAG17	5.01408	1.69599	6.00157e-10		TOB1	12.7971	1.76392	1.25836e-76
TBX19	5.83375	1.58445	2.91777e-19		SLC22A23	11.4503	1.68555	7.61628e-115		GPR37	6.03141	1.76344	5.36037e-18
FAS	7.92773	1.58424	4.99565e-78		DNAJB4	10.2329	1.68357	2.32191e-72		ZIC2	9.35492	1.76143	8.7061e-50
BBS12	6.86967	1.58343	2.01533e-32		LOC284454	5.32235	1.68354	1.22206e-12		SLC30A4	11.4572	1.75968	3.09607e-157
CLDN15	9.07352	1.57412	7.65805e-143		LOC727896	8.83715	1.68126	2.41283e-67		RGS16	6.71474	1.75588	9.09203e-31
METRNL	6.46036	1.57299	1.16505e-26		MAFB	11.696	1.67719	1.42114e-93		ZNF208	9.53633	1.75586	1.15474e-62
SERTAD1	7.69056	1.57204	3.75966e-64		UGT2B17	11.991	1.67523	6.5788e-107		RNF207	5.64715	1.75561	1.26236e-15
MDM2	13.3791	1.57003	0		NNAT	6.41589	1.6747	2.99166e-19		MRPL18	11.2825	1.75357	4.55004e-160
ZNF165	8.36125	1.5699	3.47244e-82		SNORA8	5.37851	1.66692	1.18618e-07		SOX8	7.33719	1.75175	1.41646e-31
LOC643401	7.49327	1.56118	2.5713e-28		AAK1	12.4696	1.6661	2.08848e-127		NFKBID	7.17143	1.74459	6.76962e-37
RNASE4	6.0733	1.55566	1.04742e-20		RWDD2A	9.48616	1.662	1.24003e-77		PAN3-AS1	7.01009	1.7434	3.95506e-23
DDR2	6.81198	1.55305	2.13163e-30		CECR2	8.43866	1.65827	2.92308e-54		DUSP6	5.38314	1.74253	5.6068e-08
C17orf65	7.22358	1.55022	2.22727e-43		LOC100131320	7.54893	1.65106	7.91133e-27		HOXA1	5.24328	1.74135	1.34048e-12
PLCD4	7.30009	1.54878	4.71706e-38		ACPP	8.33339	1.65091	4.65198e-44		PAR-SN	9.07031	1.74133	9.45761e-64
LOC100652768	5.53943	1.54501	2.79934e-14		STIP1	13.2101	1.64928	1.70791e-116		CXCR7	10.8543	1.72505	4.84324e-75
DDB2	9.18422	1.54063	7.5558e-150		SERPIND1	6.38052	1.64716	5.39824e-23		HPGD	6.29277	1.72305	4.39472e-08
ABCG1	8.9286	1.53763	8.65221e-130		SYCP2	7.10398	1.64712	6.0498e-26		HAS3	6.95478	1.71986	6.19264e-31
FDXR	9.60196	1.53561	1.30958e-192		SAT1	11.5549	1.64632	4.48865e-145		SLPI	7.92541	1.71907	1.2892e-50
ELF3	10.3219	1.52646	8.30108e-279		FRMPD2	8.43539	1.64286	1.49386e-50		NEDD4L	12.0861	1.71834	3.23625e-175
ITGA1	6.63108	1.52383	1.51235e-28		CACYBP	12.5085	1.64282	3.41389e-141		C8orf58	6.12338	1.71588	1.95976e-20
LTB4R2	6.26394	1.50586	9.88637e-21		ZNF79	8.72722	1.64242	1.0048e-70		PAX1	6.07727	1.70585	8.37148e-20
LINC00115	5.41949	1.5034	1.01434e-12		CATSPERB	5.39082	1.64228	1.28767e-11		LOC144571	5.39272	1.70501	3.79919e-13
TP53INP2	11.5081	1.49822	0		MT2A	11.2141	1.64165	1.17842e-28		ZDHHC8P1	5.97327	1.70339	3.62471e-20
HIST1H2BK	10.6872	1.49373	4.41898e-217		HSPD1	15.9254	1.64001	6.0953e-142		OSBPL8	13.9843	1.70136	9.91116e-105
CDKN2C	8.58563	1.4931	2.40454e-88		ADAM7	8.84505	1.63948	3.43993e-20		MME	13.8165	1.7005	1.43561e-132
TRIP10	8.69281	1.49303	5.21769e-118		FP588	6.71811	1.63409	1.31768e-22		PRKACB	13.5955	1.69281	1.36548e-125
GALNT10	11.0255	1.49279	0		DIP2A	11.3298	1.63406	2.74245e-130		CYP2S1	5.31058	1.68299	8.13593e-11
ABTB2	8.1301	1.492	4.03996e-67		KITLG	8.62734	1.63395	2.41834e-48		C7orf61	5.39745	1.67629	3.52698e-13
ZNF79	8.43925	1.49032	8.3182e-88		SOX9	7.3556	1.6332	2.69228e-13		SLC22A23	11.1434	1.67412	5.14334e-113
CCDC92	8.60414	1.48551	8.47059e-112		PTPRR	8.13987	1.6307	5.38437e-55		PPID	10.4709	1.67101	7.83149e-91
LOC285033	7.18949	1.4821	1.45365e-40		SERTAD1	7.93012	1.62728	5.10249e-27		ARHGEF26	12.3203	1.668	5.70839e-129
HSPA14	9.80246	1.48188	1.64487e-172		DNAH1	9.28569	1.61979	1.06577e-90		AP4S1	7.30558	1.66594	6.72983e-23
LOC284440	5.66953	1.48023	6.45931e-16		CCDC40	8.13258	1.61925	6.47059e-51		DSEL	10.1459	1.66521	1.40976e-99
LMNA	11.7471	1.48019	0		C1QTNF3	6.47556	1.61819	2.44625e-21		NETO1	11.4377	1.66017	3.8864e-121
PDPR	9.62137	1.47544	9.9103e-180		TTR	5.5414	1.61423	3.89753e-09		IRF2BP2	11.789	1.65918	4.09105e-131
CRYAB	6.39584	1.46902	1.11544e-22		FN1	14.2493	1.61342	3.64505e-157		IPW	10.9089	1.65562	1.05783e-81
LOC284454	5.00407	1.46876	1.66674e-07		MIR3687	7.23903	1.61174	1.192e-15		RBFOX3	5.58598	1.65257	4.47369e-13
SPTB	6.89026	1.46685	2.41137e-26		TRIB1	9.44679	1.60916	6.72427e-45		FAM162A	11.4164	1.64898	3.33055e-134
EGF	8.13186	1.46423	1.1455e-70		TPPP	8.62402	1.60378	2.31509e-60		ZNF532	10.8551	1.64873	1.11183e-98
L3MBTL1	7.55698	1.46325	5.9156e-38		PAPD5	11.5131	1.59806	4.13592e-119		DGKE	10.1363	1.64475	1.60654e-94
EEPD1	9.66234	1.46057	9.35231e-193		ACE2	5.34583	1.59661	1.95228e-10		NAA16	9.67281	1.64388	9.92502e-83
POLN	6.05597	1.46019	1.20679e-17		ALOXE3	6.4416	1.59643	2.15125e-23		DUSP5	6.38172	1.64234	2.34497e-18
RGL4	8.08269	1.46012	5.83811e-74		LOC100289019	8.22887	1.58426	1.94171e-38		DUSP1	9.5643	1.64197	4.12091e-67
CD37	5.91342	1.45592	2.19678e-17		DRD4	5.31726	1.57843	1.90711e-10		SH3RF3	6.30783	1.64103	8.02347e-19
ZNF440	9.65849	1.45397	1.13502e-173		CRAT	10.4726	1.57762	1.93582e-70		TRIM13	9.32595	1.63781	1.9937e-69
CHST11	7.12678	1.45043	1.74543e-36		CLUL1	5.72453	1.57545	2.37487e-10		PALMD	5.12486	1.63733	2.16887e-10
CRY1	10.2814	1.45003	7.66277e-160		ANKRD16	8.60113	1.57529	6.13314e-64		ARPM1	6.11335	1.63662	1.07337e-20
CD101	5.07997	1.44846	5.79871e-10		SNORD116-21	5.42347	1.57518	7.33627e-13		PLA1A	6.83277	1.63621	4.54922e-28
HIST1H2AK	5.10202	1.44803	3.29339e-09		HSPA14	10.0608	1.57495	4.61256e-95		TTTY15	8.86592	1.63548	8.31631e-62
LOC100130093	5.9853	1.44542	3.79257e-15		C8orf58	6.50749	1.57393	6.18594e-22		CERS6	12.0756	1.63548	3.41005e-130
PSPN	5.08826	1.44488	3.26669e-10		VN1R1	5.53934	1.57243	1.5146e-10		TXNIP	13.027	1.63403	3.65689e-124
GYS1	10.8795	1.44061	2.0355e-304		C9orf47	5.42182	1.57147	4.24066e-09		EPB41L4B	11.1374	1.62994	2.87583e-121
ZNFX1	10.6556	1.43969	3.15727e-267		SECTM1	8.52609	1.57126	3.28146e-41		DLEU2L	5.57488	1.62752	9.35536e-15
VN1R1	5.26068	1.43797	8.79767e-12		AXIN2	8.17349	1.57079	8.06778e-51		SNHG11	6.5234	1.62678	9.55495e-22
STAB1	6.06676	1.43708	1.20565e-16		ST7-OT4	5.06389	1.5686	2.09199e-06		DSC3	11.7294	1.62306	1.0761e-109
B3GNT4	5.386	1.43467	6.58578e-11		IFFO2	9.19446	1.56852	1.03864e-74		BTBD19	6.02598	1.62285	1.09081e-19
FP588	6.4064	1.43446	5.38036e-23		SRRM3	6.27156	1.56807	2.93111e-19		PAR5	9.78684	1.6211	1.45954e-57
DENND1C	9.42628	1.43334	5.50655e-156		ZCCHC2	10.7325	1.56672	2.60284e-106		GATA2	12.0898	1.61576	5.24301e-91
C10orf81	5.01129	1.42879	2.52644e-09		NEAT1	14.3005	1.5659	5.84555e-120		AKAP5	9.4425	1.61419	4.76841e-69
EGLN3	7.71243	1.42827	1.2938e-34		GRAMD1C	8.88058	1.55234	6.8294e-58		ROBO3	6.97671	1.61291	1.72852e-27
GNG7	8.91526	1.42734	2.44648e-107		YPEL2	9.98369	1.55036	6.29606e-78		C1QTNF3	6.16785	1.61002	8.80316e-18
HIST1H3E	6.66453	1.42335	4.0405e-24		SNORA18	5.91387	1.54866	4.5394e-16		C3orf15	5.24355	1.60554	3.80409e-11
CBR3-AS1	7.78258	1.42268	5.30183e-57		HOXC9	8.02543	1.54579	1.06933e-31		NET1	11.3621	1.60276	4.57086e-111
PPFIA4	6.43573	1.41279	3.59811e-20		NEDD9	9.18412	1.54341	5.98008e-43		BEND4	9.60055	1.59889	1.17863e-78
ARL6IP1	12.4582	1.41147	0		TMEM217	5.53847	1.54224	4.39023e-09		NKX3-1	12.4686	1.59557	9.12259e-64
PHLDA3	9.84273	1.40923	1.6891e-122		HSPA1L	7.54698	1.54216	1.40253e-19		SNAI2	5.61724	1.59419	5.32578e-10
CNNM2	9.9412	1.40266	1.12759e-196		PIK3IP1	8.39394	1.53685	7.49374e-39		KDM6A	12.7266	1.58972	2.21083e-93
PAQR6	8.13661	1.39755	2.6994e-54		ZDHHC20	12.2933	1.53561	6.5788e-107		MIR17HG	8.16591	1.58806	3.45626e-35
PRIC285	9.55184	1.39625	1.36724e-167		SNORD17	5.97635	1.53454	6.23177e-12		LRIG3	9.03707	1.58406	1.10451e-69
SLC23A3	5.69152	1.39476	9.94221e-14		CDC14A	10.6212	1.52979	2.98851e-76		CACNA1D	7.01044	1.58321	1.07418e-27
MCC	6.21874	1.39476	7.24699e-17		CCNE2	9.77472	1.52957	8.64748e-65		PDE10A	10.7218	1.58206	9.26894e-84
MIR663A	6.00495	1.39091	2.61393e-05		DHRS2	7.39147	1.52172	3.75121e-28		ZNF879	8.79242	1.58202	3.7664e-58
CHRNA10	5.40235	1.38932	7.57936e-11		EDN2	5.82355	1.51724	9.80614e-10		DLL1	7.40148	1.58167	8.81523e-25
ZNF404	5.93585	1.38794	4.91121e-15		WDR96	5.74693	1.51698	6.50607e-14		HTR7P1	8.31149	1.58148	1.92342e-55
BBC3	7.84965	1.38698	8.67189e-31		PPM1D	10.4274	1.51676	7.74631e-99		TMEM45A	5.44548	1.5738	1.09478e-12
PGM2L1	6.73167	1.36649	5.88748e-25		RRM2B	11.6453	1.51444	3.28258e-96		AAK1	12.2042	1.57287	7.78842e-87
KCNH3	5.57031	1.36362	6.98576e-12		HMGN2P46	6.66075	1.51386	1.0791e-21		NCAM2	11.584	1.57232	5.19e-83
SLC6A16	5.96934	1.35831	1.93176e-15		KALRN	6.15016	1.50517	1.82401e-11		HPRT1	10.0612	1.57072	8.90877e-52
LDLR	10.3528	1.35822	6.81272e-120		JAG1	11.6512	1.5032	7.10229e-124		HOXA5	6.3493	1.56661	7.25865e-21
APC2	7.65043	1.35775	5.51302e-41		PRDM1	5.59107	1.50126	1.49002e-11		SNORD76	5.96029	1.56476	3.03513e-11
ADAP1	5.41891	1.35656	3.96696e-11		TAX1BP1	13.4577	1.49834	3.46679e-80		LOC440894	5.85454	1.56312	1.77047e-10
LINC00086	7.93307	1.35427	5.51112e-48		BMX	6.5142	1.49564	4.85041e-21		TBX3	13.1286	1.56034	6.61787e-108
POLR2J4	8.19008	1.35421	1.74394e-55		SOX8	7.7793	1.49373	4.07045e-36		ZNF33A	10.9437	1.55915	7.45745e-56
MICALCL	5.03242	1.35328	9.21419e-09		COL11A2	5.98647	1.48967	1.00709e-09		ITPR1	8.38812	1.55776	1.03007e-46
EXD3	6.18969	1.35171	8.47971e-18		FKBP4	13.7259	1.48869	2.28036e-107		ZNF239	9.1103	1.55444	1.54945e-66
DUSP14	10.2325	1.34932	2.35404e-207		GARNL3	8.45916	1.48552	5.47239e-51		SMAGP	6.04053	1.55206	7.8247e-17
LOC644656	6.38279	1.34866	8.08341e-20		HRNR	5.59274	1.48459	3.56098e-11		PIK3R1	10.745	1.55204	2.03229e-95
FLJ41484	8.94688	1.34637	1.78285e-95		CRYZ	10.2364	1.4832	2.9247e-79		LOC100271722	6.26677	1.5517	2.43994e-17
GRK4	5.67699	1.34605	2.16239e-12		N4BP2L1	5.02639	1.48098	3.45936e-08		GDF15	13.3579	1.54891	9.2697e-69
MIR3687	6.89353	1.34494	1.2028e-05		C17orf57	6.33079	1.47964	1.41698e-15		RIMS1	8.87263	1.54844	6.72888e-39
FAM212B	8.62667	1.33983	5.59014e-51		LOC148696	6.11995	1.47708	5.24584e-17		NLGN1	8.84525	1.54778	4.45871e-46
LOC100506795	5.14739	1.33972	6.15649e-09		DLEU1	9.99414	1.47698	8.45428e-55		HNRNPH3	11.79	1.5469	5.99425e-106
ALPK3	8.71233	1.33824	3.44549e-87		USPL1	9.88352	1.47584	3.84237e-85		TYW3	11.2403	1.54648	6.10906e-103
UBTD1	8.35475	1.33163	5.0274e-52		KCND1	6.92769	1.47286	3.07673e-20		UGT2B15	11.5776	1.54207	4.21173e-58
NEU1	9.84161	1.33054	1.11707e-160		IMPG1	5.51658	1.46847	1.89732e-07		RFPL2	5.76066	1.53989	2.33335e-14
CDKN2B	5.85577	1.32908	3.60676e-14		UNC13B	11.5597	1.46794	2.82954e-118		RAP1GAP	8.08984	1.53746	9.54922e-43
UCKL1-AS1	5.90458	1.32711	2.97887e-13		TYW3	11.5923	1.46682	3.40202e-107		TMEM97	11.8386	1.53536	1.33285e-110
TAPBPL	6.12978	1.32701	5.94028e-16		ZDHHC11	7.80416	1.46647	3.38092e-38		NUP93	11.068	1.53421	3.46893e-91
C16orf5	10.3351	1.32482	1.62637e-182		VPREB3	5.34904	1.46508	1.43493e-10		SGK223	8.31731	1.53395	1.01914e-44
TMCO3	10.9502	1.32332	1.02451e-253		LOC100268168	5.5923	1.46397	6.56137e-08		GLMN	8.99367	1.53188	2.10808e-47
PVRIG	6.66829	1.32308	6.13451e-23		PRICKLE4	8.14431	1.46285	9.66114e-40		FERMT3	7.08884	1.52799	4.496e-20
LOC100128191	6.7077	1.31862	7.41748e-22		SMAD7	9.00634	1.46145	1.92128e-54		SNORD116-4	6.27556	1.52683	3.21801e-15
MYO1D	10.4575	1.31508	1.9489e-127		TMSB4X	5.83721	1.46105	2.02695e-12		DSC1	5.40078	1.52139	5.75426e-11
RANBP10	10.5025	1.30487	1.04925e-208		LOC150381	8.29951	1.45913	2.83336e-44		MANEAL	7.44328	1.52085	2.20741e-30
CLIP3	7.25526	1.30482	8.80874e-30		ANKRD30BL	8.6699	1.45755	4.12948e-18		FER1L4	7.66557	1.51838	1.97647e-34
SERPIND1	5.99694	1.30458	1.51983e-14		OSBPL8	14.4189	1.45621	5.23308e-87		ZNF135	6.70356	1.51812	4.09346e-23
PPM1D	10.1093	1.30437	9.94418e-179		CERS6	12.4801	1.45113	2.47584e-119		DENND1B	10.8918	1.51645	4.06736e-69
ARHGAP4	6.22888	1.30395	2.84574e-16		LRRC39	6.5095	1.44911	2.05336e-20		NPIP	6.79519	1.51519	4.02572e-11
ZNF292	10.8127	1.30072	1.46605e-77		RNF103	11.635	1.44854	1.63694e-111		MOCS2	10.5958	1.51347	1.96959e-86
GAL3ST4	5.72512	1.29395	2.97824e-12		PMS2	10.9403	1.44818	8.84895e-60		PITX1	11.1032	1.51323	3.09271e-36
NEB	9.02551	1.29259	5.372e-32		LOC100335030	6.82621	1.44793	1.71831e-21		IRX2	6.1138	1.51296	6.01454e-15
GATS	8.53419	1.29256	3.765e-63		LOC644656	6.64421	1.44784	1.00166e-14		TRIP6	5.92679	1.509	1.18338e-12
C5orf41	9.38378	1.29201	5.82812e-127		DLL1	7.78383	1.44372	1.00177e-27		GDPD1	8.47306	1.50522	3.92919e-48
AIFM2	5.78689	1.2911	4.8907e-13		DBP	9.07968	1.44367	2.08966e-42		CTAGE7P	6.34667	1.50481	2.65586e-20
ITGA10	6.85468	1.28436	3.39404e-22		ZMIZ1	12.3481	1.44099	4.81447e-73		ZFAND2A	8.13526	1.50437	1.04531e-40
COL11A2	5.67114	1.28252	2.84566e-10		SNCG	6.42837	1.4396	6.11908e-11		ATHL1	7.31485	1.50345	1.50875e-27
TACC1	11.3488	1.28176	9.77549e-249		EFNB3	5.79142	1.43771	4.30822e-12		USP42	10.3637	1.50217	6.46365e-59
FLCN	9.99618	1.28061	2.78507e-187		SNORA40	6.97139	1.43746	1.85074e-23		PLCH2	6.23436	1.50156	5.9467e-16
TRNAU1AP	8.89084	1.27924	2.34159e-61		SIPA1L2	10.7509	1.43699	2.26428e-103		SOCS2	8.47086	1.50124	5.41878e-45
CACNA2D2	6.88581	1.27232	7.59759e-23		BTG3	10.1903	1.4342	2.30585e-81		WDFY2	8.9991	1.50072	1.53131e-62
TUBB3	8.17268	1.27094	8.89619e-57		POU2F3	5.05034	1.43322	1.42278e-07		MAN1A1	9.18458	1.49848	3.18378e-34
SLC2A12	8.66038	1.26722	5.32385e-56		NEFL	8.19326	1.43228	3.75613e-38		ENC1	10.1615	1.4968	9.38483e-98
LASP1	12.4178	1.26708	1.26792e-263		INTS8	11.3994	1.42942	5.91806e-91		CDKN1A	13.834	1.49179	1.84901e-119
IQGAP3	10.6424	1.2614	5.03771e-191		LRIG3	9.42723	1.42831	2.90904e-60		TSPAN12	7.47134	1.48952	5.8688e-30
PGAM2	7.75407	1.25825	2.40447e-34		PARD6B	9.19349	1.42642	1.08817e-55		PPYR1	5.94702	1.48676	4.54539e-15
TAGLN	6.80437	1.25803	1.3427e-21		C6orf25	5.13453	1.42531	7.68596e-08		NHEJ1	7.95965	1.48655	1.18864e-43
ZNF555	7.48908	1.25396	2.6499e-35		C22orf45	6.11911	1.42314	9.87014e-16		MSL2	11.3853	1.48511	1.68446e-71
SYTL2	9.30958	1.25318	4.86937e-116		IL2RB	5.7257	1.42036	8.01184e-10		PRPH	6.6898	1.48302	2.24161e-17
MIR22HG	8.49915	1.25238	1.37066e-61		HERC5	8.17175	1.41961	5.09008e-41		SNAPC4	9.45998	1.48258	1.4936e-60
HIST1H2AC	8.38248	1.25105	2.19824e-44		CDK5R1	9.27331	1.41913	8.97894e-44		PAXIP1	10.0121	1.48181	4.33571e-44
FUT3	7.41833	1.24982	2.04774e-31		FBN1	7.1264	1.41765	2.56858e-19		TLE3	11.6785	1.48165	1.53076e-74
RRAGC	9.11733	1.24821	5.22581e-102		MIOX	5.00879	1.41701	2.38817e-08		LRBA	13.1191	1.4793	1.05234e-108
DDX58	7.386	1.24722	5.10898e-26		ATP6V1G2	5.46455	1.4168	1.01904e-08		DNAJA1	13.2856	1.47809	7.27294e-99
SLC2A13	5.71764	1.24645	2.84576e-11		TTTY15	9.29087	1.41066	6.90511e-50		GPR126	15.1537	1.47589	6.88491e-119
BCORL1	9.05733	1.24547	1.3024e-81		HIVEP1	10.8767	1.40961	1.80447e-66		EML6	7.50195	1.47526	4.54668e-30
TFAP2E	6.88087	1.24453	1.09503e-16		PCOLCE	5.91283	1.40701	2.77517e-11		JAG1	11.3534	1.47385	6.70346e-118
OTUD3	9.34485	1.24192	1.44552e-99		OVOL1	8.87943	1.40374	1.05153e-48		PARP8	7.89138	1.47051	2.17809e-34
MMD	9.67535	1.24059	1.52317e-89		SEPW1	10.6229	1.39973	1.29436e-40		KDM6B	11.9426	1.46572	1.40139e-46
MIR3648	9.23514	1.24052	9.92457e-06		CATSPERG	6.6706	1.39957	2.40608e-18		MNX1	7.91813	1.4617	4.23202e-24
YPEL2	9.6143	1.2353	1.95191e-93		MRPL18	11.7725	1.39878	1.46445e-110		NR1D2	10.4582	1.45836	2.7062e-76
SLC17A5	9.09895	1.22736	1.16004e-88		C1orf182	7.29391	1.39674	2.15712e-19		AMZ2	11.5043	1.45712	1.33755e-56
LOC100289019	7.83846	1.2268	6.89935e-31		APOBEC3F	7.47426	1.3949	3.13963e-28		TNFAIP2	7.11253	1.45706	2.48608e-22
BMP8B	6.64206	1.22668	4.58434e-19		DUSP5	6.81894	1.39117	1.01048e-16		HSD11B2	8.78428	1.45304	1.66496e-49
GOLGA2P5	7.96518	1.22533	1.63984e-41		GADD45A	10.0271	1.3903	4.62553e-56		ZBTB7C	5.03848	1.45277	8.30696e-08
A1BG-AS1	5.72902	1.22232	2.48496e-11		SEMA7A	6.08155	1.38958	1.50434e-14		WEE1	10.6709	1.45113	2.10333e-81
KIAA0247	10.1216	1.22013	5.05327e-157		PLK3	8.04695	1.38957	9.90713e-39		MCTP2	10.7769	1.44936	2.12468e-78
KLHL24	10.5162	1.22003	2.05598e-150		MYO6	14.6394	1.38326	8.85568e-106		FAM117B	10.3581	1.44842	3.73731e-82
ZMAT3	10.6761	1.21876	8.66393e-171		FCHO1	5.17998	1.3826	1.47854e-08		MICAL1	9.65133	1.44813	9.74074e-78
CTSK	7.18831	1.21641	5.75359e-23		SLC23A3	5.89587	1.38086	9.58557e-12		ULBP1	9.39262	1.44604	1.35952e-51
TSSK3	7.99114	1.21557	1.82928e-27		GRASP	5.84935	1.37973	7.63642e-13		IGSF9B	6.69242	1.44519	2.69109e-20
PRKY	6.19832	1.20921	6.3061e-14		PDE4C	5.03474	1.37938	1.69202e-07		NUDT4	5.78874	1.44421	4.48238e-12
TMEM86B	6.64847	1.20553	6.18374e-18		SNRPN	5.12223	1.37779	1.22391e-07		RBPMS	8.7765	1.44296	4.22534e-37
PPP1R13L	7.80688	1.20493	8.13378e-40		ZFAND2A	8.51312	1.37365	2.03953e-37		LPL	8.50852	1.44272	7.1267e-26
LOC729603	6.19837	1.20486	7.08255e-15		ZIC2	9.86203	1.37175	9.31998e-35		ZSCAN12	8.56234	1.44006	3.67341e-51
KIAA1324	8.44792	1.2037	3.8565e-62		SPRY1	10.8813	1.37079	1.01569e-84		KCNIP4	5.06974	1.43943	1.54891e-06
APOBEC3F	7.16516	1.20127	4.68252e-23		MIR663A	6.20582	1.36864	3.90414e-06		GRPR	5.5062	1.43894	2.88769e-10
PRDM1	5.22773	1.19903	1.91004e-07		SYTL2	9.57766	1.36572	9.28526e-38		TARSL2	10.0581	1.43817	1.37995e-67
VPS11	9.19974	1.19848	1.8972e-84		AHSA1	12.5112	1.36394	2.02446e-82		MYT1	7.32077	1.43791	6.79529e-24
KDSR	8.84534	1.19716	8.04053e-81		ABCG1	9.05308	1.3629	7.5769e-53		ZFX	11.391	1.43712	5.59209e-89
PLXND1	9.03702	1.19699	6.41981e-64		CCDC88B	6.73097	1.35976	4.67444e-19		PGF	6.87645	1.43706	4.87717e-20
ZFP36	8.10738	1.19436	2.19794e-45		DNAH8	7.13564	1.35853	5.45186e-23		TRIB1	9.22096	1.43667	3.5332e-40
NR6A1	5.09226	1.1927	2.82043e-07		ALPK3	8.93348	1.35662	5.2906e-43		C8orf38	8.9357	1.43626	9.50393e-56
FA2H	5.64042	1.18985	2.57745e-09		RBPMS	9.13264	1.3559	1.85286e-37		SFTPA2	5.9314	1.43438	1.24985e-13
ANKRD12	11.1925	1.18398	2.03014e-56		CLK1	12.0669	1.35545	2.24548e-90		SUSD4	5.7485	1.43175	2.97707e-11
LOXL2	5.77467	1.18382	8.63602e-10		FAM84A	5.61356	1.35488	1.85788e-10		REXO2	10.2382	1.43122	1.17025e-71
MSH4	5.63313	1.18374	1.83835e-08		KCNG3	6.72851	1.35369	6.15794e-18		ENGASE	9.31546	1.4311	3.63076e-58
SYCE2	6.37379	1.17786	1.51683e-14		SGK2	5.82488	1.35077	2.35719e-09		LOC283624	9.3779	1.4308	1.44665e-65
ANTXR1	9.23452	1.17705	2.40837e-104		RIOK3	11.3683	1.3502	6.5884e-67		FRMPD2	8.23031	1.42723	3.77217e-29
TSNAXIP1	5.28252	1.176	3.26635e-08		NUCB1	10.8517	1.34786	2.61528e-80		CD55	8.80046	1.4267	1.01469e-41
PARD6G	7.74879	1.17498	1.22199e-30		KIAA1875	6.79624	1.34718	5.63881e-20		NAALAD2	8.04954	1.42657	3.42531e-25
PITPNM3	7.23885	1.17466	3.01081e-23		FAM162A	11.8804	1.34608	7.69908e-104		ZNF883	9.99766	1.42583	4.00484e-58
SLC25A30	10.8739	1.17417	1.23719e-171		NEB	9.26381	1.34567	1.62934e-36		MOV10L1	5.0869	1.42563	1.58472e-08
GNB3	5.59745	1.17377	4.87585e-09		SH3RF3	6.77013	1.34245	4.55133e-16		CRYZ	9.95275	1.42544	9.45627e-67
LOC100128288	7.41954	1.17248	6.57968e-16		KLHL24	10.7888	1.34143	3.52705e-72		MYNN	9.45349	1.4248	6.27445e-64
SIRT4	5.10393	1.17222	1.69662e-06		RNF39	5.78141	1.33987	8.98054e-09		NEDD9	8.93234	1.4231	5.15974e-34
LOC100128071	6.07279	1.17127	4.53388e-12		BMF	8.75362	1.3388	7.35185e-48		DHX34	9.23741	1.41778	5.5929e-53
KIAA1024	6.87555	1.16838	6.0413e-21		DSC3	12.1878	1.33047	3.92854e-78		UNC13D	7.85809	1.41734	4.61467e-31
ZSWIM4	7.91737	1.16799	2.93006e-38		P4HA2	9.35465	1.32845	6.86748e-51		FLJ43663	6.84183	1.41723	6.94464e-19
RNF103	11.2827	1.16778	1.1504e-211		MAN1C1	6.70141	1.32701	1.713e-11		STARD5	5.77532	1.41516	2.76157e-11
CAMK1D	5.72932	1.16775	1.68696e-09		NCAM2	12.0194	1.32527	1.85353e-64		HMGCS2	11.5952	1.41449	2.33323e-86
MAP6D1	6.34875	1.16715	8.17083e-15		TCP1	14.3978	1.32296	5.03214e-114		SMAD7	8.7212	1.40645	6.95734e-53
FGF12	5.01768	1.16513	3.44154e-07		SEMA3F	9.1517	1.32207	1.38325e-29		ZFHX3	11.7173	1.40491	2.36263e-64
PIK3R3	12.0154	1.16468	5.44257e-300		BAIAP2L1	11.6989	1.32174	2.18438e-65		LOC100130522	6.18271	1.39837	1.52165e-10
FBXO32	7.28407	1.16431	1.56399e-19		TLL1	10.5462	1.32162	2.3935e-42		ZNF34	6.82389	1.39836	3.28879e-21
BAX	9.23446	1.16144	1.74832e-64		ERBB2IP	13.0147	1.32054	2.08546e-46		INTS8	11.103	1.39763	1.37577e-82
SEPT1	5.18619	1.161	3.9837e-07		FDXR	9.70486	1.31767	1.14296e-33		ARHGEF25	5.14891	1.39714	4.35937e-09
TMEM229B	5.28126	1.15962	9.29588e-08		FHDC1	10.7482	1.31522	4.07184e-75		ARAP2	6.22074	1.39503	5.09057e-16
LOC254100	6.06948	1.15323	7.24995e-11		MAP4K1	6.6148	1.31472	2.80345e-16		TBKBP1	8.60469	1.39438	3.24333e-35
WDR65	5.11499	1.15231	1.51828e-06		EFNA3	9.2767	1.31462	5.35979e-41		ST3GAL1	12.9422	1.39366	2.38946e-122
CECR6	5.34347	1.1504	1.32401e-07		LOC284801	8.79926	1.31413	1.97285e-16		SPAG4	5.40854	1.39065	1.7652e-08
ANKRD13A	11.5488	1.14852	2.11867e-243		TXNIP	13.4995	1.31403	1.52352e-90		AADAT	10.1523	1.38916	9.97104e-83
PCDP1	5.61512	1.14797	2.02313e-08		C9orf43	7.66225	1.314	4.47889e-28		CYP4F3	6.55129	1.38775	8.46243e-16
CRAT	10.0451	1.14675	6.8444e-104		KDM6A	13.1771	1.3128	2.83922e-70		PAPD5	11.3062	1.3873	3.52125e-88
SRR	8.01766	1.14404	5.31567e-37		IGF1	6.78074	1.31236	4.42848e-15		FUZ	6.32822	1.38287	2.10114e-12
ACBD7	8.42455	1.14394	1.1841e-49		PPP1R1B	5.48717	1.31215	3.16869e-06		SNORD47	7.55568	1.38227	4.496e-20
CDH1	13.6174	1.14023	0		C14orf159	5.74528	1.31017	1.44097e-08		PDS5B	12.096	1.38221	3.91325e-73
TRIM38	9.98815	1.14012	1.87147e-140		UBTF	12.3169	1.30746	1.42772e-95		ACOT11	7.13765	1.38107	9.57881e-19
DNAJC6	5.23818	1.14002	2.0328e-06		LOC100499467	5.00963	1.30663	4.79902e-06		TFF1	5.70705	1.37924	6.80126e-10
MAP3K8	7.89793	1.13967	1.67722e-25		ARID3A	9.00986	1.30632	3.58196e-44		STIP1	13.0337	1.37682	1.57431e-87
TNFRSF10A	8.53268	1.13906	1.08551e-54		SIK1	9.46322	1.30414	2.69837e-57		PGM3	10.3101	1.37614	3.37681e-73
BTG3	9.82747	1.1324	3.64302e-114		WBP2	11.9296	1.30298	1.14777e-73		USP9Y	9.87009	1.37572	1.98202e-37
CERS4	10.3743	1.13136	1.4097e-132		IRF2BP2	12.2797	1.30284	8.43787e-90		JDP2	9.80293	1.37513	5.33135e-63
TNS4	10.3729	1.12945	1.24729e-103		MIR600HG	9.19414	1.30239	1.28935e-48		SCAMP5	6.24817	1.37495	1.65809e-14
C1R	6.94428	1.1247	3.80054e-20		C11orf84	9.01943	1.29978	8.11808e-33		STAG3L4	8.47166	1.37479	7.35205e-39
ZNF137P	7.79031	1.12312	4.56081e-35		MCC	6.38291	1.29925	5.15872e-13		FHDC1	10.4066	1.37279	1.94995e-81
CYP27B1	5.12373	1.12182	2.69122e-06		SUSD2	6.38805	1.29829	1.59934e-08		FRY	10.8289	1.37239	9.97789e-89
EFNA3	8.96699	1.11944	2.75972e-64		COL3A1	7.06549	1.29665	5.74686e-14		FOXO3	11.5397	1.3721	4.66277e-84
NWD1	6.19839	1.11846	5.4348e-08		LAG3	5.08115	1.29571	1.63182e-06		NXT2	8.85923	1.37193	7.13934e-51
LOC100288637	7.46498	1.1162	1.07177e-25		C9orf68	5.32653	1.29552	9.74354e-07		FLVCR2	7.27298	1.37086	2.16509e-20
HIST1H4H	7.08727	1.11611	2.11303e-21		NUP93	11.5004	1.29522	5.18324e-66		CIB2	5.34892	1.36941	6.6502e-09
PRKCA	9.82276	1.11516	1.26809e-131		ADCY9	10.53	1.29507	5.58552e-51		INHBB	6.01952	1.36846	2.66711e-08
MFI2	5.74249	1.11476	2.8397e-09		IRF1	6.96298	1.29425	9.43646e-19		TMSB4X	5.57206	1.36716	3.62022e-09
MED15	9.94222	1.11463	2.38144e-129		MCTP2	11.1673	1.29277	5.49463e-73		PCBD1	11.9067	1.36488	4.10157e-108
MCOLN1	8.33095	1.11217	2.6869e-44		ZNF398	10.6481	1.29098	1.31098e-82		ATP8B2	8.8588	1.36471	1.49104e-52
DAGLB	9.04277	1.11213	3.29822e-71		ST13	12.4883	1.28562	9.15546e-81		ABCA1	8.81433	1.36441	3.06716e-37
CASP8	8.37767	1.10923	4.37499e-36		FLJ43663	7.22117	1.28527	8.32611e-18		CYP2J2	6.73189	1.36432	5.27281e-18
WSB1	11.4126	1.10854	4.54957e-192		LOC100506046	5.21681	1.27951	1.10488e-07		PKNOX2	7.04955	1.36412	7.41156e-20
LOC100128788	5.84576	1.10727	6.25331e-10		ZNF416	8.68854	1.27687	6.85888e-21		ANK1	7.64919	1.36339	4.55152e-27
CES2	9.62825	1.10675	9.2334e-101		KCND2	5.94215	1.27366	6.33301e-11		KAT2A	10.9391	1.3622	2.00917e-78
SERTAD3	9.38651	1.10526	1.36809e-90		EML2	9.226	1.2725	1.45522e-42		ERBB2IP	12.6836	1.35912	2.41006e-43
LOC100506730	6.68132	1.10472	8.62728e-14		DPP4	11.9953	1.26944	1.70021e-94		SORL1	8.41432	1.35727	3.82117e-36
ZNF451	10.2165	1.10358	5.77851e-95		SHANK2	9.47669	1.26781	5.82706e-34		MALT1	10.6445	1.35527	1.02603e-70
LTB4R	9.51117	1.10311	3.12336e-97		SAP25	7.00981	1.26523	4.55399e-18		ZNF217	12.4655	1.3538	1.44329e-53
ANKRD30BL	8.28032	1.10285	0.000140436		STARD9	8.03768	1.26194	8.54138e-33		ZDHHC14	8.0149	1.35308	1.8563e-32
PRKACA	11.4363	1.10151	2.69385e-195		PCBD1	12.2708	1.26187	1.35403e-94		ST13	12.1437	1.35053	1.89775e-88
SERTAD2	9.62179	1.10104	2.23948e-113		PTCH1	10.755	1.26143	1.71575e-71		SNORD116-21	5.22371	1.34984	1.04492e-08
GUSBP11	8.68077	1.10086	2.3668e-46		C12orf5	10.1256	1.2614	2.38311e-43		CBX4	11.9413	1.34893	2.3526e-49
SLC16A3	5.85143	1.09964	1.21103e-08		MC1R	7.60404	1.2613	8.80708e-22		SNORD44	5.94921	1.34796	2.91493e-09
C14orf142	8.68935	1.09902	1.11485e-55		ZNF540	6.81134	1.26032	2.88647e-15		ASTL	5.0099	1.34709	2.47564e-06
KIAA1908	6.62832	1.097	2.83077e-16		CPEB2	8.3006	1.25868	8.67328e-34		PYGO1	7.29834	1.34647	3.25086e-18
TMEM38A	6.68222	1.09668	3.89661e-17		PLEKHH2	5.47116	1.25852	1.4602e-07		ZFP161	8.86175	1.34621	2.69698e-49
UCN	5.5441	1.09512	9.20778e-08		NFAT5	12.9501	1.25598	4.02507e-54		KIF5C	9.00973	1.33799	2.45438e-46
C1QTNF6	6.32422	1.09448	2.6229e-09		BAX	9.49304	1.25481	7.77237e-36		ZBTB16	8.50677	1.33791	1.1005e-25
ORAI2	8.6991	1.09273	9.87162e-27		SLC9A7	9.31555	1.25099	6.46227e-44		BCL2L14	5.52926	1.33656	4.28629e-09
ABLIM3	6.26063	1.09168	1.42031e-11		CCDC146	5.56692	1.2501	2.04558e-08		ZMYND15	5.82532	1.33629	2.08323e-10
LOC284801	8.47496	1.09015	0.000154995		ATXN3	10.4353	1.24788	2.86696e-58		KRT80	6.6496	1.33511	2.70672e-17
CNDP2	12.543	1.08993	3.59516e-265		ING4	8.41008	1.24715	1.94417e-27		CAB39L	11.6615	1.33505	6.86839e-78
ACSL1	12.5261	1.08837	3.81006e-230		ZNF879	9.27253	1.24595	6.33026e-44		CEP290	10.0633	1.33447	1.62661e-39
PTPRU	10.0729	1.08834	5.76312e-129		C11orf92	12.012	1.24516	6.05663e-57		BANK1	7.16773	1.33253	8.02321e-24
CENPP	6.88509	1.08516	1.62997e-18		CDH1	13.8816	1.24466	4.02893e-78		CAPN5	9.81148	1.33238	3.26448e-64
C12orf49	10.5012	1.08461	4.62665e-133		TMEM97	12.2977	1.24208	1.90678e-84		ANKRD16	8.41033	1.33158	3.7687e-43
CFLAR	10.3768	1.08286	1.61324e-88		SLC2A12	8.8585	1.23947	2.093e-34		GTPBP10	10.9486	1.33031	1.3755e-76
MTSS1	5.48228	1.08078	1.69596e-07		SLPI	8.47817	1.23917	2.07258e-27		SLC39A6	12.071	1.3292	1.23184e-94
FLJ37453	6.94986	1.08061	3.45236e-18		IFIH1	8.15861	1.23887	6.36878e-32		ERRFI1	10.7446	1.32909	4.13128e-63
GRM6	5.00969	1.07983	6.02695e-06		CLCN6	9.47339	1.23742	3.69997e-47		CCNG1	14.2461	1.32873	1.73399e-70
RINL	7.24962	1.07864	3.50877e-20		LOC100289230	7.39737	1.23697	1.91592e-20		ABTB1	6.73358	1.32868	1.1735e-18
IRF1	6.64204	1.07571	1.6127e-13		FAM49A	7.45624	1.23333	9.9048e-18		ELL2	11.1503	1.32754	1.67521e-41
APLP1	9.41666	1.07346	5.78661e-73		PITX1	11.5578	1.23127	1.2574e-24		TTC37	11.4036	1.32651	2.16389e-67
PIK3IP1	7.94891	1.07117	2.37413e-31		TYRP1	5.27599	1.22703	2.65942e-07		EBF3	6.10189	1.32649	1.02188e-13
TMEM88	5.40864	1.07104	1.65165e-06		TNFRSF10D	9.9	1.22683	1.07011e-61		APOD	8.15484	1.32553	1.34515e-32
ARRB1	10.3961	1.0654	6.5333e-136		IER3	6.8319	1.22661	1.22262e-08		HERC5	7.90716	1.32404	1.14065e-31
SLC43A2	9.40944	1.06474	4.36532e-58		HNRNPH3	12.2622	1.2266	4.92752e-75		RNF125	8.9039	1.32389	2.25813e-26
FAM100B	10.0533	1.06254	1.50376e-112		SIDT2	10.4012	1.22658	9.98388e-60		KLF2	5.82223	1.32365	2.09094e-08
TNFRSF12A	7.34935	1.06069	2.8551e-23		PCBP1-AS1	7.69704	1.22611	5.41925e-26		NFYA	10.5688	1.3232	3.73423e-77
PPP1R1B	5.14828	1.05984	1.961e-05		EPPK1	12.9277	1.22527	4.71279e-37		TCP1	14.0855	1.32252	8.7255e-105
SESN3	10.1109	1.05968	1.91186e-107		LOC645166	6.95347	1.22332	7.30079e-18		SSTR5	5.82793	1.32129	5.15519e-11
ZNF764	8.90865	1.05924	1.37407e-65		DSEL	10.6793	1.22268	2.48002e-63		FBXO32	8.38054	1.31988	3.58199e-30
C2CD2L	9.19059	1.05803	2.87078e-56		DNAJB6	10.1317	1.22248	2.15036e-53		DHRS7	12.3967	1.31759	4.63554e-86
CSNK1G1	10.7346	1.05595	2.90071e-116		KDM6B	12.3768	1.22244	1.42004e-34		POT1	10.4687	1.31738	4.88151e-78
NLRC3	6.54097	1.05516	8.15336e-11		GHR	10.4869	1.21974	2.84453e-51		UBE2L6	5.22005	1.31649	8.05516e-08
ZNF823	8.25831	1.05386	6.29934e-42		SLC30A4	12.0428	1.21301	3.77219e-79		ZG16B	8.50406	1.31507	9.37347e-23
LOC100216546	8.06595	1.05264	1.0124e-28		HNRNPC	13.8457	1.21208	1.11318e-90		CLUL1	5.54621	1.31076	3.63984e-07
HEXIM1	11.3631	1.05227	7.08318e-200		LINC00085	7.18084	1.21044	7.94167e-19		ZNF777	10.0069	1.30774	1.73486e-43
LOC100129716	5.48393	1.05025	9.18365e-07		IRF6	12.1284	1.20901	2.04962e-80		PRUNE2	13.989	1.30704	3.40248e-85
RP2	9.05255	1.04964	7.63959e-64		LINC00478	11.2567	1.20579	8.71642e-47		KIF13A	10.4834	1.30669	2.26334e-65
HIST2H2BC	5.23464	1.04953	1.14075e-06		TPP1	11.6728	1.20558	1.23611e-45		AKTIP	9.48618	1.30505	1.26992e-46
SNAI1	6.29596	1.04686	1.9922e-09		KLK4	11.2263	1.20555	1.06776e-61		FAM13A-AS1	6.54815	1.30426	9.33547e-14
DSP	13.4757	1.04575	0		SLC25A5-AS1	6.68931	1.20422	3.07323e-12		RHOU	11.4292	1.30123	1.28881e-68
GNS	12.5664	1.04526	1.04306e-279		PPID	11.017	1.20306	2.25015e-54		CBLN3	6.19902	1.30121	7.25796e-11
TTYH1	5.04609	1.04479	4.53841e-06		ZNF532	11.3911	1.20192	4.3114e-53		ADRB2	8.81096	1.29993	9.80753e-42
NXF1	11.4929	1.04458	7.87788e-201		TMCO3	11.1012	1.20146	1.05111e-75		ADAMTSL5	5.15768	1.29954	3.93529e-07
LOC100128398	7.30091	1.04455	1.469e-20		GRHL1	10.0393	1.1999	3.14128e-56		GLUD2	9.23835	1.29914	4.27238e-56
YPEL1	7.2883	1.04375	1.31162e-20		ZNF354A	10.5093	1.19766	2.45575e-45		ZNF416	8.36562	1.29884	7.01775e-21
ZNF833P	5.59595	1.03955	2.80898e-07		DUSP4	11.3113	1.1971	1.24257e-47		MKLN1	12.4184	1.29786	3.82063e-70
ZNF101	8.18274	1.03862	2.84733e-30		TTC23L	5.62757	1.19488	2.49222e-08		GLUD1	11.5277	1.29664	3.36995e-36
LOC146880	9.12341	1.03809	2.63224e-40		C15orf34	5.06222	1.19352	5.55174e-06		EIF5	13.5801	1.29618	6.16441e-81
ENDOV	6.76506	1.03736	1.46572e-14		NWD1	6.44836	1.19343	5.61606e-09		RAD21-AS1	5.4693	1.29512	4.76926e-07
PIP5KL1	6.05211	1.03731	3.24075e-09		NET1	11.8803	1.19089	5.4068e-71		KCNU1	5.28108	1.29159	1.77612e-08
LAT2	6.65528	1.03676	2.29573e-10		EPB41L4B	11.6703	1.18861	3.22792e-72		C20orf151	7.914	1.29049	1.76324e-18
HMGCS2	10.5159	1.03546	1.42414e-96		TMEM38B	10.1568	1.18607	5.6521e-39		BCOR	11.6107	1.29032	1.696e-56
HSPB8	7.21733	1.03448	1.27218e-17		DSC2	12.515	1.18551	1.0974e-79		ZNF74	8.54449	1.29002	4.61411e-37
KCNIP3	5.48676	1.03267	4.77817e-06		RBM15	9.57838	1.1847	2.14828e-40		NR3C2	8.45911	1.28862	9.52152e-38
PRC1	11.1055	1.03237	2.88203e-109		MKNK2	13.632	1.18454	4.01777e-62		C16orf45	5.82217	1.28788	8.33313e-10
DNAJB6	9.82449	1.03185	8.01331e-107		UBR2	11.6881	1.18355	1.49126e-71		ZNF354A	10.1523	1.28781	3.02003e-48
FBXW7	9.22023	1.03111	1.14831e-62		HSD17B7P2	6.38649	1.18223	1.44553e-10		CCDC64	7.77389	1.28756	5.3187e-27
POLR2A	12.6542	1.03086	3.80531e-181		PHLDA3	9.94103	1.18172	3.35691e-19		L3MBTL3	7.89364	1.2862	7.09768e-21
GRHL3	5.25439	1.03027	1.95624e-05		BROX	11.7927	1.18125	2.42563e-64		ZNF236	8.69895	1.28592	9.72354e-29
SEMA3F	8.7931	1.02903	9.11489e-39		KLF4	8.80208	1.18064	1.61578e-33		INPPL1	10.605	1.28392	4.7475e-67
FOXM1	11.5751	1.02778	4.56303e-123		ITSN2	11.1659	1.17924	2.74493e-58		MYC	11.1045	1.28381	8.14183e-64
SDC4	10.8678	1.02689	6.85285e-161		PDPR	9.68507	1.17894	9.67874e-51		AMD1	13.9155	1.28157	2.32785e-96
BRWD1-IT2	5.93858	1.02647	2.62089e-08		UGT2B15	12.0731	1.175	3.96247e-39		GEMIN8P4	6.06269	1.28027	2.73673e-10
CDC42EP4	10.3444	1.02504	2.16386e-124		WDFY3	11.8389	1.17412	3.09952e-60		PEG3	12.3943	1.28016	3.63153e-76
CDH24	8.5867	1.0236	1.18296e-36		SPOCK2	5.97854	1.17386	2.58545e-10		KCTD6	7.56134	1.27997	1.31123e-23
MMP14	5.00988	1.02243	4.302e-06		TMOD4	5.30337	1.17237	2.45987e-06		OBSCN	10.3057	1.27992	1.85102e-55
ZNF654	10.3846	1.02241	7.67168e-124		WNK3	10.5342	1.1722	1.53098e-47		C11orf93	6.061	1.27816	1.38647e-11
C1QL1	5.45249	1.02238	6.21513e-07		RNF19B	9.16617	1.17202	5.78327e-40		DNAJC7	11.9053	1.27509	2.88879e-55
IRF6	11.8228	1.02166	1.56915e-136		LOC388692	8.4897	1.17173	1.82538e-34		TAX1BP1	13.2582	1.27335	5.5347e-56
KIAA0922	9.44071	1.02126	3.6472e-80		FLVCR2	7.68527	1.17118	1.52406e-12		SERPINI1	5.81724	1.2712	4.65037e-10
ZNF713	6.53203	1.01974	1.59821e-08		CCDC151	5.68979	1.17063	4.78241e-07		C11orf84	8.7207	1.27075	1.03016e-27
ASF1B	9.30832	1.01953	1.82169e-57		GNPTAB	12.21	1.16943	1.44078e-58		RDH10	11.0339	1.27021	5.27549e-66
LOC100268168	5.158	1.01825	5.26702e-06		GRIN2C	6.97587	1.16851	2.81377e-15		SMPDL3A	9.0093	1.26944	1.78353e-31
HDHD3	9.3433	1.01529	2.50995e-65		AMZ2	11.9611	1.16786	4.27752e-39		OTUD1	8.61147	1.26841	4.56682e-35
AOC2	9.0569	1.01499	1.68398e-63		FRY	11.2446	1.16577	6.77621e-67		CD83	6.13128	1.26827	8.06561e-10
RNPEP	11.6685	1.01455	7.73938e-170		SNX3	12.8568	1.16163	3.14435e-45		SH3RF1	10.174	1.26714	2.05998e-67
TOM1L2	11.2252	1.01334	7.2209e-163		PAN3	11.3132	1.16155	1.53401e-58		TRPV6	8.5963	1.26699	4.17676e-30
C2orf54	5.40114	1.01272	7.53307e-05		HBP1	10.1485	1.16002	1.25688e-48		PTPRR	8.00951	1.26654	1.96902e-31
CNTNAP1	7.25881	1.01271	5.61908e-20		LOC728537	5.54464	1.15916	1.6053e-07		EFNA5	11.1213	1.26584	1.23633e-82
SLC10A5	5.21405	1.01207	9.7672e-06		HPRT1	10.5814	1.15469	2.11824e-31		GDF9	6.08071	1.26527	1.40779e-11
ERBB3	12.8128	1.01105	3.96662e-293		SCRIB	11.5547	1.15442	5.31113e-30		PLCB4	11.1322	1.26458	5.38525e-51
GPR157	6.13576	1.00913	3.79692e-10		POLH	10.6327	1.15362	1.15759e-53		PNPLA7	8.14959	1.26437	3.70747e-19
LOC654342	6.50375	1.00827	6.78686e-11		TNRC18	12.2467	1.15357	8.97303e-41		TTC21B	11.1926	1.26299	1.622e-64
VSIG10	10.2751	1.00807	7.75524e-111		AMZ2P1	7.90441	1.15327	1.74116e-25		ZMIZ1	12.125	1.26175	2.12971e-54
GP1BA	6.97163	1.00711	1.40833e-16		NLGN3	7.27045	1.15194	1.32402e-17		ARHGAP6	10.8342	1.26059	4.06735e-57
FAM160A1	8.92149	1.00633	1.22538e-57		KIAA1683	6.25562	1.15015	2.14572e-11		PTPN13	10.9515	1.26006	1.22506e-62
IQCK	7.65459	1.00297	7.60277e-20		CA12	10.4012	1.14953	5.53677e-56		MYO6	14.3888	1.26005	8.66004e-84
RHOC	11.8989	1.00197	1.37951e-131		SERTAD3	9.62057	1.14921	4.07045e-36		ADAM22	8.25028	1.25984	1.93226e-26
QRICH2	8.26018	1.00126	3.02801e-19		STAB1	6.13403	1.14913	3.33772e-09		ARL4C	5.23436	1.25933	5.1717e-07
F11R	12.5316	0.9958	5.95217e-216		ZNF667	9.24756	1.14809	2.65646e-41		SNORD17	5.80226	1.25687	3.66161e-08
GPC1	8.31933	0.994586	5.90928e-33		DHRS7	12.7944	1.14712	1.15602e-74		USP24	12.0356	1.25675	4.83861e-75
PINK1	9.26983	0.991978	6.9623e-59		CEP250	11.2346	1.14693	5.07378e-63		OVOL2	7.56779	1.2567	1.70969e-21
UAP1L1	9.61563	0.989985	7.27736e-56		FER1L5	5.02984	1.14613	5.02698e-05		SLC30A1	10.2521	1.25631	4.97098e-62
LOC284889	5.26222	0.989887	1.48416e-05		ZFP36L2	11.0948	1.14315	8.68091e-31		IFFO2	9.03832	1.25532	7.242e-48
TMEM107	6.93428	0.989638	1.73205e-15		CYP2E1	5.81699	1.14139	7.0515e-09		MYCBP2	13.0129	1.25497	2.44142e-61
ARHGAP30	6.93616	0.988541	5.00902e-15		FLJ45340	10.9065	1.14087	3.6385e-60		PACSIN3	8.43696	1.25487	1.1151e-35
OGDH	12.4998	0.988258	1.20587e-179		C8orf44	5.52009	1.14081	2.7364e-06		BASP1	6.11454	1.25479	1.24909e-09
SLC9A5	6.86941	0.986883	4.46186e-15		CIC	10.3614	1.14054	4.14285e-35		TMPRSS13	5.96739	1.25469	7.47448e-11
SAP25	6.65848	0.986811	1.77478e-12		MOCS2	11.0956	1.13808	3.70221e-54		ARG2	11.0459	1.25457	1.85062e-37
TIMP2	10.3194	0.986642	6.06468e-120		PARP12	9.2692	1.13791	3.40463e-38		CASZ1	10.9879	1.25359	7.60426e-41
LOC100859930	9.11769	0.985194	5.08675e-37		MBOAT7	12.2189	1.13721	4.99115e-43		C17orf109	5.17267	1.25314	1.96872e-06
ATP6V0C	12.0111	0.984639	7.4109e-211		H3F3B	13.8713	1.1331	3.55283e-56		MYRIP	9.16135	1.25245	1.4476e-41
SMTN	9.79445	0.984306	1.94805e-80		OCLN	10.0809	1.13287	1.00701e-45		NNAT	6.31402	1.25188	8.85047e-12
MYO9B	11.0853	0.984136	1.80836e-127		USP9Y	10.3039	1.13176	3.71476e-38		SSFA2	13.3634	1.25172	1.32077e-74
SEMA3B	7.37072	0.983694	4.20973e-21		PDS5B	12.5337	1.13088	8.30378e-56		DUSP2	8.26054	1.24949	6.57863e-17
C5	5.32764	0.983583	3.04197e-06		CRAMP1L	10.6245	1.13083	2.1846e-52		RERE	10.2493	1.24721	1.4842e-49
TOP2A	12.8771	0.981457	6.36899e-135		LRRC6	5.97871	1.12835	4.71114e-07		TLE6	6.54753	1.24685	1.70276e-13
CPT2	10.1021	0.981225	1.89672e-111		ENC1	10.6582	1.12819	7.39349e-60		CDK8	9.84842	1.24559	5.72147e-44
FUCA1	8.68573	0.980381	2.12836e-45		CEP85L	8.41167	1.12799	1.03456e-26		ZNF300P1	6.87634	1.24473	2.26011e-14
OSTalpha	7.17026	0.979907	1.10852e-18		ANKRD12	11.3763	1.12778	3.45557e-47		KITLG	8.51213	1.24098	1.77289e-28
GRN	10.9974	0.978581	1.57335e-104		FCGR2A	5.82405	1.12739	1.21244e-05		CC2D2A	6.6325	1.24063	1.38748e-14
MYH7B	6.15682	0.978082	4.76784e-09		PSMD10	11.3849	1.12593	1.00129e-53		GHR	10.1647	1.24008	2.75358e-50
CBL	10.4123	0.977854	3.46455e-68		SSFA2	13.7386	1.12554	9.69023e-66		THSD4	6.05148	1.23981	1.89331e-09
RB1CC1	11.8762	0.977632	4.71655e-78		MYH7B	6.44193	1.12359	8.4966e-08		LOXL2	6.84041	1.23901	1.67147e-15
RABGEF1	9.3866	0.973245	1.68849e-70		DGKE	10.7093	1.12257	6.6942e-51		NFKBIA	10.8088	1.23857	1.10328e-78
GRIN2C	6.66603	0.97264	3.30258e-13		YPEL3	8.33236	1.12167	4.67291e-21		ZCCHC2	10.5854	1.23612	2.54177e-71
KIAA1522	13.0882	0.972515	1.19858e-188		ZPLD1	7.4756	1.12067	2.37643e-16		CWH43	6.58066	1.23578	6.28126e-12
KIAA1217	10.7227	0.97248	1.51996e-107		LOC338799	8.93492	1.11998	1.1527e-28		SC5DL	11.1459	1.23556	1.76527e-66
NBPF10	7.97927	0.971745	1.60816e-24		TACSTD2	5.91997	1.11772	2.45441e-07		FLJ35776	5.88533	1.23466	3.89448e-08
MVP	7.1111	0.971554	2.31218e-17		NLRC5	5.2743	1.11709	2.90704e-05		DUSP27	7.26823	1.23456	3.47428e-21
C1orf63	8.93765	0.971058	1.03379e-44		STON2	10.591	1.11676	3.91493e-44		HRC	5.17332	1.23446	2.98553e-07
EXOC8	10.3599	0.970904	2.81681e-113		LOC100129196	6.42738	1.11609	1.49404e-11		SOX4	11.9301	1.23437	1.88424e-74
SUFU	10.0405	0.9706	9.76505e-81		ZNF221	7.11473	1.11511	3.16887e-15		ZNF319	7.87528	1.23358	2.07341e-27
TMEM180	7.77865	0.970165	1.98934e-23		TFPI	12.7649	1.1134	2.17127e-66		HERC3	11.2309	1.23236	4.49669e-47
ELL	10.055	0.968811	5.85898e-78		C16orf45	6.22245	1.11255	1.05469e-09		PLDN	11.2311	1.23217	2.14696e-63
PTPRCAP	5.85972	0.967416	4.08447e-08		LGALS8	11.4071	1.11232	3.23891e-43		CENPN	12.108	1.22973	2.43148e-53
BRP44L	8.97055	0.964592	9.42719e-50		BSCL2	6.28382	1.1121	1.12768e-06		MEAF6	11.1278	1.22944	1.32853e-68
NARF	9.90155	0.96055	7.97729e-67		ZC3H12A	9.12609	1.11055	2.78426e-38		GHDC	6.01046	1.22886	2.43992e-07
CRKL	11.5028	0.960238	1.50241e-163		RB1CC1	12.1542	1.10959	1.8724e-55		HIBCH	9.27867	1.22771	4.62637e-38
RBM44	6.09182	0.960144	1.40797e-08		PTP4A1	13.5907	1.10953	2.37839e-65		JAG2	10.9455	1.22457	1.99213e-42
DUSP10	8.14961	0.958401	3.33869e-28		SUGT1	10.0832	1.10919	1.21509e-54		PRICKLE4	7.9518	1.22188	1.46391e-26
JUND	11.5731	0.957028	4.98575e-103		KCNRG	6.70234	1.109	1.1561e-08		TCTEX1D4	5.57296	1.22108	2.40491e-08
PPP2R5B	8.23093	0.955092	9.59018e-30		PPP1R2P3	7.85095	1.10789	4.00998e-14		LOC100507577	8.44532	1.21902	2.58975e-34
RIT1	10.3079	0.953239	6.63743e-103		TMEM2	10.6683	1.10669	1.94551e-54		EID1	12.5437	1.21857	3.25943e-75
SAT1	10.9961	0.952454	7.56004e-90		ETNK2	5.31877	1.10668	1.42718e-05		WDFY3	11.505	1.21755	1.78354e-58
ZNF540	6.44521	0.952187	5.82737e-11		CASZ1	11.3765	1.10233	3.03556e-32		TENC1	7.44179	1.21736	3.45726e-21
LITAF	10.6039	0.952159	6.13046e-105		ZNF777	10.4228	1.10192	6.39875e-32		GRHL1	9.71854	1.21707	1.17234e-43
LOC100507062	5.74347	0.951277	2.07321e-06		C1QTNF6	6.54002	1.10146	8.4623e-07		TBC1D4	9.0868	1.2144	6.78823e-42
AK3	10.4347	0.950573	4.82451e-113		LUZP1	10.4324	1.0997	1.54823e-57		PMS2P4	5.56105	1.21304	2.92525e-08
FERMT3	5.99671	0.947751	2.19973e-07		ARHGAP10	9.45968	1.09939	5.16311e-41		TSC2	10.5352	1.21006	3.84995e-49
KANK3	7.38551	0.94723	6.63807e-20		FER1L4	8.18821	1.09899	7.24558e-23		PRKG2	5.45528	1.20911	6.23462e-08
EEF2K	10.1669	0.946988	1.1005e-82		SMPDL3A	9.40718	1.09704	4.3489e-29		HLA-DMA	7.35917	1.20643	6.27839e-20
TCP11L2	7.24944	0.945958	1.36963e-15		AIDA	11.3599	1.09647	5.8561e-49		SLC38A2	13.6461	1.2062	7.00982e-92
MICU1	10.8422	0.945782	1.68474e-129		ZNF385A	9.44914	1.09596	1.70538e-32		ZNF827	7.58588	1.20607	1.22949e-21
TNFAIP8L1	8.27518	0.945461	1.33495e-30		SLITRK3	9.60344	1.0931	9.79411e-22		SNORD29	5.50524	1.20594	5.327e-08
ANG	5.76841	0.945455	8.40525e-07		RFX7	10.9885	1.09245	3.64297e-37		IRF2BPL	12.3138	1.20335	1.35159e-47
UBE2C	10.5599	0.94515	5.75226e-96		ATP2A1	6.60504	1.09177	2.86759e-10		LOC100129196	6.07139	1.20296	1.72489e-11
ACTN4	12.8876	0.944405	1.20236e-246		DPYSL4	6.58355	1.09173	6.46902e-12		KCND3	6.22897	1.20282	9.08533e-12
MYLIP	9.44124	0.944283	9.26155e-64		C2orf88	5.05168	1.09098	8.69529e-05		LOC650226	6.88685	1.19992	1.89883e-11
CA5B	7.59273	0.944232	9.48877e-23		CCDC103	5.22446	1.09087	4.93123e-05		UGT2B10	6.70455	1.19919	9.66115e-10
ARHGAP11B	5.76333	0.942421	8.75898e-07		CBLN3	6.61813	1.09005	3.17003e-09		CBS	11.8119	1.19717	1.28723e-55
ZNF556	5.64611	0.941701	6.38004e-07		LPAL2	6.98751	1.08948	2.76646e-14		ZNF623	9.86349	1.19562	6.29834e-49
KIF20A	11.0526	0.941536	2.81441e-96		PGC	7.32121	1.08908	4.05159e-07		PAN3	10.9841	1.19557	4.04786e-54
CALCOCO1	9.40243	0.940217	4.01215e-60		SSBP2	9.0914	1.08812	6.10865e-28		CCNG2	11.1532	1.1955	5.88973e-51
LLGL2	10.5662	0.937992	3.54219e-96		SHC4	5.48359	1.08649	6.44506e-05		CSMD1	10.0227	1.19538	1.26115e-47
LPCAT3	11.49	0.937711	5.33237e-152		SMCHD1	13.2118	1.0844	8.06079e-59		AIM1L	5.61885	1.19428	1.36016e-07
AHDC1	9.89114	0.937058	3.2744e-82		NXT2	9.31561	1.0835	1.47465e-35		IMPG1	5.34359	1.19401	2.14516e-05
DLG4	7.95286	0.936654	3.39784e-17		ZNF502	8.19004	1.08301	9.20376e-19		COL7A1	9.51306	1.19353	6.04332e-26
PPP1R15A	7.24404	0.935062	4.04282e-17		CACNA1D	7.57291	1.0828	1.37601e-16		ELFN1	5.0392	1.19305	1.00551e-05
C20orf111	10.0526	0.93353	1.34819e-92		ADD3	13.4281	1.08267	4.75772e-50		SGSM1	7.31273	1.1905	5.18976e-17
RAB43	5.56628	0.933421	1.20529e-05		GABRA3	7.34132	1.08261	1.55076e-13		ZNF333	7.90326	1.18941	1.65557e-27
AP1B1	11.841	0.932275	3.94691e-184		LRBA	13.6298	1.0824	7.09179e-65		KALRN	5.99654	1.1883	3.8451e-06
ZNF264	10.7424	0.932079	8.33586e-122		ELFN2	8.63609	1.08091	1.39917e-20		ST7L	8.95447	1.18797	3.80188e-40
KIF2C	10.8471	0.93131	1.80262e-112		PPFIBP2	10.1491	1.08065	1.85039e-38		CYP39A1	6.5046	1.18727	1.80592e-11
PTTG3P	6.29048	0.931252	2.45684e-07		ZBTB34	9.33548	1.08065	1.11234e-35		SMCHD1	12.8485	1.18686	2.75869e-65
NR2F1	5.87603	0.930491	1.6016e-05		LIPH	7.63024	1.07925	2.74662e-16		ZBTB10	11.0981	1.18568	9.56732e-52
ZSCAN5A	5.58361	0.930359	4.20959e-06		TRIM24	11.3192	1.07832	3.34307e-41		CSPP1	9.22607	1.18431	1.36745e-36
SNX7	8.78352	0.928884	1.3147e-35		MXD1	9.3222	1.07609	9.05215e-33		PATZ1	9.76631	1.18104	1.58155e-55
ZNF251	8.7947	0.92878	1.94342e-41		ILKAP	10.1857	1.07607	2.01542e-48		SUGT1	9.7352	1.18048	7.63261e-56
COL5A1	6.22415	0.928367	9.24396e-09		TMEM30A	12.5664	1.07534	1.07669e-49		TMEM116	8.34922	1.18008	2.24002e-29
PLOD2	5.87004	0.928087	9.39892e-08		ATP2C1	12.1756	1.07481	4.72768e-45		ALS2CL	5.93078	1.17951	9.6126e-10
PGBD4	7.53006	0.926769	1.845e-21		CMBL	11.7603	1.07473	3.09434e-55		GPT	5.602	1.17883	6.17755e-06
GJC1	7.56863	0.92623	7.43255e-15		SIRPA	5.01511	1.07335	3.55027e-05		ASCC1	9.85789	1.1759	2.27414e-47
YPEL3	8.02236	0.92495	2.2483e-24		BZW1	12.7363	1.07177	1.94129e-60		DGKH	9.3305	1.1757	3.13694e-30
RPS27L	10.6413	0.924439	9.70566e-112		SLC39A6	12.5129	1.06995	7.43008e-66		GALNTL4	7.56114	1.1746	4.36226e-19
CPNE1	11.117	0.923901	1.01022e-137		TACC1	11.4545	1.06945	4.48367e-59		PPP1R26	9.57655	1.17212	3.01135e-34
TMEM63B	10.7698	0.923055	1.01863e-100		ATP8A1	8.79904	1.06844	2.23028e-23		MAT2A	12.7748	1.17089	7.33677e-76
ABHD15	7.4125	0.920383	2.5458e-17		PARM1	5.16511	1.06766	0.000819207		C16orf72	10.8367	1.17046	2.24182e-56
IDI2-AS1	5.13753	0.919429	0.000122016		FGFR1	7.43257	1.06621	2.26926e-09		MAFF	5.84956	1.17033	2.68891e-09
UBXN7	10.5361	0.919014	2.656e-72		AK7	5.00718	1.06601	0.000305488		PLA2G16	9.36041	1.16998	2.10312e-36
CELF6	5.51672	0.917534	1.83597e-05		TFF1	6.17667	1.06529	1.20608e-08		LNX2	11.2626	1.16974	2.00672e-49
LOC100130557	7.21595	0.916337	8.65411e-17		LCOR	11.4059	1.06492	8.46293e-46		ALDH3B2	8.57648	1.16821	1.15155e-27
E2F7	8.78681	0.914955	3.95558e-37		RLTPR	5.19574	1.06368	0.000111356		DNAJC18	7.70367	1.16817	1.39029e-20
IGF2R	13.3434	0.914167	2.06581e-260		MYO15B	9.18616	1.0635	6.21055e-28		TNFSF10	5.73962	1.16792	2.44181e-07
FNIP1	10.8515	0.913825	1.79278e-103		PLA2G16	9.72676	1.06239	1.57983e-31		SSPO	8.01721	1.16781	4.3088e-13
C12orf51	11.8601	0.913759	1.16449e-110		PPCS	10.8195	1.06172	1.26789e-44		PCOLCE	5.71895	1.16777	2.20691e-07
SLC9A3R1	11.722	0.912769	9.65392e-179		LYNX1	8.72012	1.06084	1.74079e-25		SNRK	9.79492	1.16766	1.50425e-41
MCTP1	5.71022	0.912106	2.13092e-05		ZDHHC14	8.47396	1.06078	2.39609e-24		PIK3AP1	8.63038	1.167	4.82556e-26
DDR1	11.6274	0.911796	1.93773e-172		SRP14	12.6071	1.05864	4.31934e-21		FBN1	6.94014	1.16643	6.99825e-15
PVRL1	9.57301	0.911613	2.58458e-60		SYT15	5.31487	1.05848	1.1169e-05		MORC4	11.1949	1.16358	1.19391e-54
C17orf57	5.83397	0.910234	2.7366e-06		MAP3K8	8.0669	1.05363	9.99592e-20		CLIP2	7.35276	1.1629	6.95896e-16
ZNF461	7.94074	0.909068	3.94492e-20		FOSB	5.10563	1.05358	2.32258e-05		DLEU2	8.03101	1.16268	2.24479e-22
LYNX1	8.43113	0.906918	1.02723e-29		HOXC13	9.62398	1.05303	1.32788e-40		ICOSLG	7.61565	1.16204	2.24849e-20
LOC146336	5.26661	0.9065	4.92664e-05		PHF8	12.1341	1.05287	3.32268e-69		PPP3CA	13.5801	1.16063	2.37537e-83
LINC00341	6.19704	0.906096	6.17324e-09		SECISBP2L	12.0826	1.05176	8.06079e-59		BZW1	12.3795	1.16009	7.04987e-67
SNORD116-4	5.20581	0.904858	0.000192241		AQP3	8.40322	1.05137	3.44182e-24		TMEM87A	10.9448	1.15739	9.56692e-44
ZNF8	8.47078	0.904396	1.46104e-32		LOC728743	7.46444	1.0509	9.12971e-13		KIAA1467	9.64535	1.15728	3.87429e-49
IL17RA	10.0349	0.904036	2.89627e-81		KDM3A	11.2067	1.04985	8.6672e-52		CALD1	12.3504	1.1572	2.54715e-52
MTSS1L	10.5495	0.903875	2.94656e-73		RPSAP9	5.01293	1.04939	7.79457e-05		TRIM46	5.44986	1.15688	4.26627e-07
TEC	7.01199	0.903725	5.36957e-11		UBB	13.9444	1.0489	3.4318e-52		RNF19A	10.4556	1.15682	1.68523e-36
MANBA	8.91496	0.900453	6.85889e-35		ZNF436	9.25082	1.04821	4.61729e-24		INTS6	11.2784	1.15578	3.40692e-58
GRASP	5.39766	0.900155	3.29735e-05		PTGER4	5.08116	1.04638	0.000365088		CRIPAK	8.34541	1.15516	1.01284e-32
EXPH5	10.2879	0.899936	1.6894e-64		GPR75	6.88888	1.0461	7.29345e-11		IRX4	9.01767	1.15311	5.01801e-32
GPR179	5.82728	0.899872	5.27215e-07		PHLDA2	8.56802	1.04605	2.30966e-06		FDXACB1	6.0175	1.15297	6.21744e-10
C1orf124	9.51775	0.899854	5.26202e-47		PRIC285	9.58808	1.04481	8.68736e-26		CMBL	11.4092	1.15216	2.31613e-60
PPP1R3E	8.23535	0.899645	3.75972e-27		TMEM131	12.2235	1.0435	2.13003e-56		LRRC31	5.83899	1.1518	1.9151e-08
PLXDC1	5.41152	0.896894	0.0001592		RNF123	10.2723	1.04251	2.88674e-32		NAV1	9.63297	1.1483	5.47647e-50
GFPT2	5.73885	0.8949	1.43598e-06		HDAC5	9.83207	1.04144	5.10872e-29		AZGP1	8.83062	1.14822	6.16458e-21
ZNF844	9.96731	0.89486	4.88059e-87		DLEU2	8.40357	1.04136	5.19701e-22		BAIAP2L2	6.24724	1.14815	1.16876e-10
CLDN4	11.1279	0.894111	1.23732e-103		WDR26	12.8607	1.04085	2.86562e-58		NFAT5	12.6923	1.14776	1.31945e-30
ZNF547	7.26036	0.893769	2.02624e-14		LOC650226	7.27865	1.03852	1.97376e-10		KCNRG	6.372	1.14662	7.41316e-10
TIAM2	5.14158	0.89345	7.08705e-05		MLL5	12.6997	1.03829	8.17681e-36		CCDC88A	10.502	1.14661	1.34394e-32
RLF	10.6976	0.892984	2.76621e-83		GUSBP1	9.14198	1.03818	5.44179e-29		VEZF1	10.4797	1.1463	2.4014e-37
DCBLD2	7.41056	0.892056	1.25772e-17		ADAMTS17	6.19777	1.0365	2.87712e-08		KIAA1530	9.10158	1.14516	1.75015e-31
BLVRB	10.6901	0.890893	1.15946e-82		BBS4	9.76674	1.03439	3.40977e-31		TPPP	8.5407	1.14512	9.72724e-28
FGFR1	7.13301	0.890637	4.16993e-14		KCNH6	5.84013	1.03111	2.39166e-07		VEGFA	11.9949	1.14414	6.41913e-50
TMEM127	10.7224	0.890466	8.32556e-110		COL7A1	9.90742	1.03108	2.67845e-18		ANO7	7.54146	1.14388	1.45376e-11
KCNG3	6.28473	0.889725	3.81239e-08		LATS2	9.67344	1.03058	8.72441e-39		DAPK1	9.36753	1.14367	4.39893e-21
GAS2L3	8.51702	0.889409	2.91397e-29		TTYH1	5.24938	1.0286	0.00014311		TTC23L	5.34099	1.14365	2.87524e-06
EPM2A	7.08796	0.889099	3.63729e-14		BAIAP2L2	6.62007	1.02853	9.93678e-11		DRAM1	9.29499	1.14289	2.48859e-40
LOC100131691	7.03235	0.8887	3.03687e-13		MORC4	11.5747	1.0279	5.27708e-47		USP13	10.6815	1.14128	2.43167e-53
NFKBIZ	7.37555	0.888507	3.21682e-14		ARRDC3	12.214	1.02786	4.17628e-51		ZDHHC11	7.65463	1.14054	6.60999e-20
WBP2	11.5098	0.887302	3.42099e-133		C2CD2	10.3088	1.02563	3.68469e-49		ARHGAP10	9.12672	1.13974	8.21101e-40
PQLC1	9.29179	0.887297	1.14699e-32		DUSP10	8.39505	1.02544	9.1281e-23		REXO1	10.2664	1.13946	3.72029e-50
SEMA6C	7.0213	0.886094	7.412e-13		ZNF470	9.63119	1.02525	2.45695e-41		UBE2Q2P1	6.20692	1.1387	5.03611e-06
THSD4	5.13589	0.883062	0.000112991		CARD9	6.25324	1.02436	1.31569e-07		ZNF552	8.90429	1.13862	3.495e-21
NINJ1	11.2035	0.88297	1.48935e-93		ZNF451	10.3882	1.02299	3.78153e-40		LOC100616668	5.01363	1.13825	5.60506e-05
ZFYVE1	9.35693	0.882677	2.09278e-35		DUSP5P	5.04035	1.02287	7.80827e-05		AHSA2	9.75091	1.13492	1.47277e-45
RSPH3	7.38238	0.882083	2.13904e-12		TBC1D22B	9.59029	1.02136	2.78177e-33		GANC	6.6667	1.13292	5.98464e-12
NCAPG2	10.8682	0.881273	1.92065e-92		APOD	8.61969	1.02069	3.13735e-26		TXNDC15	9.85097	1.13281	2.3572e-43
LOC286437	6.62435	0.881122	8.60432e-11		TJP3	9.54084	1.02018	2.50835e-23		GARNL3	8.32394	1.13063	9.16444e-31
RAB17	9.52034	0.881121	7.36294e-59		HBEGF	8.06784	1.019	5.93985e-19		PCBP1-AS1	7.43242	1.12985	6.0522e-20
TACC3	11.1544	0.880675	1.19161e-133		LIMK2	10.5636	1.01871	5.54064e-37		UGT2B11	12.2041	1.12892	1.79785e-40
VASP	9.76437	0.880492	2.39374e-48		IRF2BPL	12.7193	1.01862	3.51203e-34		PUS10	8.48507	1.1289	1.01083e-31
FBXO36	6.31949	0.880442	2.78219e-09		MGMT	9.00469	1.01853	1.43253e-21		TRIM8	10.5327	1.12796	5.02599e-59
NPC2	9.37346	0.879642	9.71305e-60		FOLH1	13.1209	1.01664	3.13342e-63		INTS12	8.79663	1.12763	3.18598e-28
SPSB2	7.09912	0.879162	1.00078e-11		IRX5	7.28523	1.0163	3.81582e-09		SIAH1	8.41247	1.12736	1.0773e-13
C17orf103	8.17324	0.87893	1.78256e-20		PLA1A	7.45572	1.0163	2.90317e-14		PHF21A	9.8428	1.12701	1.16063e-25
MICA	8.10364	0.878434	4.58289e-27		ATP13A3	12.8032	1.01483	1.37993e-52		CPT1C	5.72663	1.127	1.48756e-07
UST	6.12916	0.878222	1.74796e-07		ADAM8	7.89677	1.01437	1.03684e-11		MSX2	6.93472	1.12497	5.32054e-14
CALM3	12.6208	0.878133	7.13055e-139		SLC6A20	6.0004	1.01348	1.54243e-07		MAP4K2	8.68701	1.12373	6.3031e-27
NEK2	10.2981	0.877525	2.73069e-76		AEBP2	10.8119	1.01276	2.54782e-37		LOC158257	6.34589	1.11968	1.46749e-10
ZNF596	7.18026	0.877268	2.79934e-14		NUDT4	6.31665	1.01245	2.07552e-09		CA12	10.1042	1.11891	2.75253e-47
RNF24	9.59278	0.876837	1.77174e-43		GBX2	5.35783	1.01227	7.76182e-06		AMZ2P1	7.60888	1.1188	2.79397e-22
SLC16A13	6.91928	0.875786	1.50975e-11		BCOR	12.0622	1.01215	8.82775e-37		CGRRF1	8.46593	1.11799	5.3383e-29
LOC400752	6.50572	0.875564	5.87397e-10		KIF13A	10.943	1.01202	8.01436e-42		TMEFF2	9.14127	1.11785	3.14804e-20
FGD6	8.49989	0.874795	2.85886e-26		ANKRD18A	8.39579	1.01162	2.27769e-21		SREK1	11.8889	1.11729	2.29514e-56
NOTCH2NL	8.69683	0.874424	3.23229e-40		ZRANB1	11.2267	1.01047	7.50772e-46		TTLL6	6.55572	1.11718	1.10974e-12
IDI1	10.5116	0.87433	8.55622e-67		CELSR1	11.1955	1.00971	2.43148e-41		RAPGEF2	10.2258	1.11631	1.43392e-51
TROAP	10.0308	0.874082	5.28245e-59		QKI	11.2205	1.00907	6.78752e-41		KLB	5.21995	1.11318	1.45072e-05
IRGQ	10.1173	0.873949	1.29939e-76		LOC646471	6.43695	1.00902	2.44874e-09		ATG3	11.2364	1.11205	7.6679e-37
CHD5	5.56039	0.873943	8.77452e-06		WBP5	7.62197	1.00879	1.95699e-14		ATF3	10.2378	1.1119	1.85938e-46
GTSE1	9.58537	0.873852	2.05141e-50		ABTB1	7.20649	1.00878	3.79757e-14		KIAA1875	6.60137	1.11159	5.85413e-13
C15orf37	5.84534	0.873709	9.38957e-05		ZNF83	11.3705	1.00827	4.29999e-45		IFT172	9.40896	1.11142	1.00317e-44
LOC728752	6.17443	0.872762	1.65906e-07		TM7SF3	11.1748	1.00811	1.05525e-40		PHF20L1	10.3638	1.11141	2.14871e-41
ACO2	10.9519	0.87272	1.34227e-121		C11orf93	6.50901	1.00716	2.37487e-10		GADD45B	7.42926	1.111	9.14966e-19
INSIG1	10.8739	0.872387	1.85263e-95		KCTD6	8.01042	1.00578	7.6091e-18		DSG1	5.01911	1.10865	6.94558e-05
PTTG1	10.6901	0.871977	2.82647e-85		KRT80	7.12693	1.00548	2.41009e-13		RPS27L	11.5113	1.10715	1.454e-35
MOSPD3	8.73606	0.871846	1.55663e-39		CDAN1	9.47068	1.00207	4.47748e-26		NUDC	11.7309	1.10694	1.75504e-68
HNRNPC	13.4636	0.871742	6.22954e-206		TLE3	12.2315	1.00101	1.15924e-35		LOC100506433	8.36365	1.10682	1.2509e-16
SNAP29	10.8371	0.871598	1.44781e-109		LOC440944	8.70451	1.00034	8.49331e-24		TSPAN6	9.41736	1.10671	3.30498e-32
SCML1	10.0419	0.871143	3.424e-84		HYAL3	8.55596	0.999633	7.58131e-16		TLK1	11.6123	1.10571	3.90695e-59
UBE2H	12.507	0.870962	8.76908e-211		ICOSLG	8.01019	0.998923	7.92086e-17		TMEM62	8.4966	1.10388	2.00121e-32
FAM49A	7.06297	0.870835	8.92188e-14		PAXIP1	10.5661	0.998491	1.53495e-23		ADD3	13.106	1.10319	4.60896e-49
OSTM1	9.90153	0.870756	8.99341e-48		TAF1D	11.0919	0.997732	1.3702e-33		EPHA3	6.42935	1.1022	2.14337e-10
RAD9B	5.44777	0.870278	3.94617e-05		PIK3R3	12.1438	0.997661	1.62798e-51		OMA1	9.86891	1.10215	6.24995e-40
SAC3D1	8.49648	0.86884	2.19803e-25		RAD54L2	9.54461	0.996395	2.74426e-36		OCLN	9.78483	1.10076	1.8079e-42
LRRC6	5.63731	0.86862	4.50075e-06		PRKCA	9.97503	0.995817	4.59667e-34		DCAF17	9.59704	1.10029	2.18579e-40
IDI2	5.70746	0.868005	2.31257e-05		LEPREL1	5.75013	0.995427	2.32664e-05		MIA3	13.4344	1.09903	3.98135e-71
RSPH1	5.49587	0.867815	2.20881e-05		NAA16	10.3091	0.99542	2.0767e-36		TSC22D1-AS1	5.04522	1.09832	1.63302e-05
LOC100505894	5.54598	0.867353	1.67918e-05		CSPP1	9.6333	0.99442	5.48522e-31		CECR2	8.40638	1.09827	6.63578e-23
TRAPPC9	9.37485	0.867317	6.54613e-40		KIAA1530	9.4901	0.993418	6.02838e-35		PARP12	8.97648	1.09816	1.2725e-35
GAB2	7.12785	0.867043	3.27885e-14		UCP3	5.27142	0.992947	6.45195e-05		CLDN12	11.4295	1.09748	1.12789e-52
LOC283922	6.36503	0.865895	2.73839e-09		IFITM1	6.63802	0.992536	4.55781e-09		CCDC102A	5.82097	1.09728	1.49444e-06
ATP6AP1	11.3085	0.86553	1.64481e-90		CGRRF1	8.84178	0.991204	9.4535e-27		PTENP1	8.37765	1.09543	5.99083e-24
LOC144486	5.20071	0.865493	0.00077609		ST13P4	5.20243	0.990919	6.65172e-05		QKI	10.8659	1.09427	1.92601e-45
TSSK4	5.89884	0.864706	3.99637e-06		TNNT1	6.79189	0.989555	1.50588e-08		ATP2C1	11.8539	1.09394	2.50967e-44
B2M	11.6497	0.864249	3.64111e-149		DDX58	7.46899	0.989289	1.91491e-14		FOLH1	12.7704	1.09303	9.34162e-69
DDX26B	8.82844	0.862778	8.51368e-43		NFKBIA	11.2467	0.988181	4.62421e-52		FKBP4	13.6116	1.09201	9.89157e-65
OPTN	7.7604	0.862559	1.03722e-16		KIAA1324	8.55198	0.988144	3.27041e-23		CCDC58	9.12174	1.09055	1.48894e-24
TMC8	5.38401	0.862324	0.000119165		TUBD1	9.20246	0.987152	1.01732e-28		PDE9A	9.04554	1.09024	6.72528e-25
TSSC1	9.0014	0.861596	3.47512e-30		PLDN	11.6664	0.985746	2.06196e-48		AKAP8L	11.1037	1.08926	2.54293e-60
C14orf28	6.54964	0.861033	2.23305e-08		ZNF180	8.62195	0.984918	5.15791e-19		ZMYM3	9.58875	1.0891	1.15126e-37
C3orf62	7.77155	0.861026	2.14472e-17		DEDD2	7.98261	0.984373	4.94064e-17		TPD52	12.9319	1.08868	8.20675e-58
C16orf95	5.51241	0.858667	2.78289e-05		LONP2	11.6411	0.98109	2.6403e-48		ATAD3C	6.95008	1.08845	5.60177e-11
ZDHHC20	11.7426	0.858194	3.02881e-127		SV2C	6.50776	0.980871	4.11887e-07		ARID2	11.9461	1.08788	9.00539e-36
ZNF878	5.00375	0.858081	0.000371885		ATP8B2	9.36372	0.979944	1.65584e-33		ADCY7	7.64187	1.08642	2.30713e-20
PCDHGA8	7.70623	0.85797	2.09073e-17		LOC284023	8.12682	0.978283	2.22434e-12		CCDC127	8.44842	1.084	7.11897e-27
ARL15	7.11479	0.857839	4.5977e-12		TMEM116	8.76225	0.977948	5.41485e-24		GPATCH1	8.72541	1.08201	7.06375e-26
C12orf34	7.44145	0.857556	1.93642e-14		FAM13A-AS1	7.02465	0.977551	2.5922e-08		WTAP	11.5463	1.08199	3.81059e-56
RUSC2	8.69556	0.856691	5.95909e-32		PPP4R1L	5.26533	0.977288	4.44998e-05		CEP19	6.69246	1.08184	5.7272e-12
LOC728730	5.34305	0.856267	8.39058e-05		ZNF615	9.96845	0.977147	3.63608e-39		AHSA1	12.3402	1.08101	9.74697e-52
LIG1	9.1178	0.856143	3.388e-39		MIR17HG	8.78403	0.976424	3.77658e-19		TCP11L2	8.11554	1.07799	3.65544e-21
DCUN1D3	8.05744	0.855413	7.15524e-24		ZNF211	9.1944	0.975551	2.50739e-17		ZNF772	9.60174	1.0776	4.84954e-25
RIPK1	9.66509	0.854552	1.7021e-65		AK3	10.6591	0.975485	9.26886e-41		NEFL	8.05906	1.07572	1.7126e-25
MAGED1	12.3151	0.853587	5.72061e-103		PRRT2	6.61677	0.975242	3.8464e-07		TDRKH	9.0799	1.07419	1.0487e-37
WDR66	5.98081	0.853326	1.61601e-06		ST3GAL1	13.4642	0.974793	4.3764e-63		PCDHGB3	5.07898	1.07411	1.49444e-05
LIG4	10.238	0.85321	3.7213e-62		A2ML1	6.03981	0.974578	8.34465e-07		UTRN	12.4884	1.0725	2.3645e-44
G6PD	11.0028	0.851566	3.7516e-64		GPER	8.4853	0.974494	1.85061e-21		ARID5B	10.9377	1.0725	3.2332e-50
C4orf34	9.28009	0.851309	1.22103e-34		ZNF823	8.43034	0.97377	8.77229e-15		GNG5	11.9748	1.07229	7.74778e-41
NLGN2	9.04713	0.85129	2.19052e-42		PLXNB2	13.0167	0.972672	2.70425e-37		PBX3	8.02185	1.07121	9.23771e-19
AFF1	11.3442	0.850422	1.5724e-88		TTC18	8.39954	0.972077	2.5328e-17		RNASET2	9.46986	1.06997	1.50215e-36
ZSCAN20	8.44707	0.850101	1.69821e-30		ZNF600	8.77255	0.971819	5.51875e-24		IKZF3	6.21057	1.06947	1.42121e-08
CAPN2	11.3657	0.848455	5.76451e-132		DNAJC7	12.3696	0.971158	7.84272e-35		NFXL1	8.97327	1.06883	1.55521e-29
PLCXD2	5.21939	0.847131	0.000372929		CAPRIN2	10.4946	0.970985	1.13664e-31		SPR	9.3509	1.06784	1.48792e-38
LEPREL1	5.46346	0.846939	0.000186511		OSBPL1A	9.90382	0.9709	1.02842e-32		OVOL1	8.73478	1.06717	2.91924e-28
OPA3	9.11201	0.846855	1.32236e-44		LTN1	10.5863	0.969979	5.34474e-40		CDAN1	9.12617	1.06494	3.41443e-27
LIMK2	10.2656	0.84665	1.70193e-79		HRC	5.61903	0.969282	4.86733e-06		B3GNTL1	5.81588	1.06443	4.49996e-07
CPEB2	7.88252	0.84629	1.78256e-20		CCDC88A	10.9032	0.968187	4.3347e-31		SMPD3	5.57739	1.06426	5.89629e-06
FRMD4A	7.00641	0.846057	6.4295e-09		ZBTB43	10.7508	0.967933	3.48076e-31		ZNF586	8.38207	1.06382	2.84525e-21
PLEKHG6	5.42746	0.845714	9.55441e-05		FAM161B	8.64416	0.967696	3.04869e-23		ZNF606	9.56897	1.06259	2.12604e-33
LGALS3BP	7.64444	0.844497	4.97128e-10		SLC11A1	5.42625	0.967387	6.04987e-05		RAB39B	5.37698	1.06242	0.00013774
RIN2	9.33091	0.843275	1.58975e-50		ZNF251	9.02498	0.965511	5.78679e-25		FOXP1	10.0316	1.06157	1.20816e-41
RNF19B	8.78969	0.843005	1.42442e-31		FGF13	6.91367	0.965202	8.04694e-10		HOXB13	12.2327	1.06133	8.01313e-62
RTN4RL1	9.3524	0.842875	1.95007e-24		LOC283624	9.92368	0.963515	1.80808e-34		GPR75	6.56895	1.0612	1.61442e-10
HMMR	11.4464	0.84228	1.44464e-128		STAG3L4	8.98998	0.961919	8.28262e-21		SMPD2	8.48424	1.06081	1.91651e-29
PARD3B	7.84779	0.842061	6.57824e-21		HTR7P1	8.93489	0.959117	1.94417e-27		CITED2	10.4653	1.0607	4.93103e-17
GPSM2	9.59858	0.840907	3.83147e-60		CRABP2	5.1164	0.95842	0.000211787		SLC22A15	7.61265	1.05974	4.62265e-17
TPI1P2	6.59593	0.839007	1.41222e-09		CSRNP1	9.38695	0.958371	3.4142e-17		RTN4	12.3574	1.05801	1.79116e-64
SEC61A2	8.73954	0.838961	4.27014e-35		ZNF623	10.2948	0.95771	5.39307e-36		WDFY1	10.4898	1.0578	4.72577e-47
OAS3	7.3517	0.837529	3.34415e-14		FAM120AOS	11.2289	0.957333	4.48684e-40		ZC3H12A	8.8406	1.05603	1.2612e-32
DNAH1	8.6826	0.8375	5.05787e-34		ITGA1	6.55861	0.955754	1.49283e-09		ETV1	12.3011	1.05599	2.20622e-59
AMH	7.80134	0.836509	4.24399e-19		FGD6	8.75131	0.954398	3.03226e-20		SLC30A10	5.10125	1.05385	2.40208e-05
LPPR2	10.8908	0.836374	1.14031e-97		CDK8	10.307	0.952951	3.38842e-27		GPRASP1	5.71771	1.05245	3.64468e-07
ATG4A	9.60726	0.836231	3.10035e-49		HCN2	7.422	0.95293	2.96378e-09		CCDC121	7.28545	1.05241	2.32788e-12
KLHL21	10.3976	0.835527	9.61378e-65		ZNF354B	9.11599	0.9527	1.10432e-24		STX19	6.25134	1.052	2.8128e-08
ZNF845	9.16596	0.835379	8.34085e-43		GADD45B	7.82127	0.952612	3.03358e-16		GREB1	9.19354	1.05174	1.73804e-27
CENPL	9.08957	0.835151	2.93246e-28		ZDHHC3	11.5122	0.952586	4.82686e-46		C9orf3	7.86701	1.0513	1.03313e-18
ANXA4	9.94439	0.834262	7.64723e-65		EZR	11.7426	0.951467	3.25618e-38		ZNF396	5.73937	1.0486	4.7003e-07
ESYT2	10.9611	0.833882	9.33544e-115		IRX2	6.70784	0.951416	1.34347e-08		MAP3K5	10.3235	1.04849	4.1455e-51
BAG3	11.1152	0.833515	1.07389e-114		RRP7B	7.50724	0.950078	8.35908e-15		SEC11C	10.2143	1.04764	4.37861e-45
CNGA1	5.16318	0.833406	0.000356368		CIB2	5.87165	0.949942	2.2921e-06		LOC100506124	7.15071	1.04731	2.21831e-08
C9orf95	8.1141	0.832224	1.38615e-19		RHOU	11.9173	0.949479	1.95568e-41		C12orf34	8.24814	1.04711	4.85721e-20
SHC3	5.82458	0.832182	0.000781089		SGK223	8.92417	0.946626	4.63066e-20		IFT57	10.4049	1.04684	8.61551e-30
SDCBP	11.452	0.832085	1.12216e-130		GKAP1	8.78988	0.946492	1.30332e-20		COL9A3	6.64539	1.04665	1.08852e-09
SLC25A5-AS1	6.29032	0.831537	1.7938e-06		EMID2	9.0771	0.945014	1.35981e-16		MAPK11	5.49134	1.04451	1.68354e-06
SPAG5	11.7511	0.829178	1.8679e-131		ALDH3B2	9.00085	0.944959	2.51658e-22		UBR5	12.648	1.04441	1.06992e-54
EXOC3	9.88563	0.828091	2.60442e-65		ZNF613	9.99508	0.944437	2.54503e-19		RANBP3L	6.60984	1.04438	1.45676e-10
ZBTB5	10.36	0.82732	1.27388e-73		TP53INP1	12.9334	0.944163	5.64332e-49		HEBP2	11.4994	1.04353	6.40048e-54
WDTC1	10.8925	0.82684	3.39623e-99		TERF2IP	11.5546	0.944101	5.94163e-41		MIR600HG	9.01118	1.04313	3.98921e-35
ZNF470	9.32	0.826632	1.55078e-39		CCDC148	5.76576	0.943868	9.3529e-06		PPAP2B	8.24682	1.04139	9.89778e-22
TEAD3	9.21372	0.825808	6.3306e-49		CDK2AP2	9.96226	0.943333	1.52667e-21		ANTXR2	5.79949	1.04025	9.37599e-07
SLC39A11	8.88132	0.82495	1.50262e-30		KIAA1656	6.32111	0.943214	2.40332e-05		RIBC1	5.25009	1.03965	0.000156855
TPP1	11.2706	0.824908	2.25212e-84		ZNF799	7.59827	0.941832	8.01977e-09		SMAD1	9.06985	1.03784	1.2059e-33
RNPEPL1	9.8309	0.824441	1.0921e-53		PIDD	8.77679	0.940966	4.16519e-14		MXD1	9.02895	1.0376	1.07452e-29
LOC286367	5.52636	0.824209	4.10538e-05		UBE2L6	5.72219	0.939435	2.3412e-05		TMCO4	8.75161	1.03753	1.84244e-28
SRC	10.9945	0.823854	4.23442e-101		S100A11	12.113	0.93714	6.99107e-50		NEMF	11.2119	1.03656	2.47225e-35
WDR47	9.32564	0.82358	1.54591e-34		CAPN2	11.6202	0.933794	1.39986e-46		ZNF613	9.63678	1.03633	4.74191e-24
BDKRB2	6.02579	0.823289	2.2191e-06		TMC5	5.05254	0.932731	0.000527813		TAGLN	7.80556	1.03597	2.2136e-19
LOC100289495	5.63204	0.822717	1.35646e-05		SMAD6	9.28426	0.932618	1.35347e-15		WHAMMP3	6.03886	1.03513	2.00272e-08
ATP6V1E1	10.7524	0.821349	1.59062e-84		TSPAN1	8.62473	0.931815	1.78766e-10		SNAP23	10.1982	1.03362	2.90298e-30
LINC00161	5.49236	0.820745	9.36318e-05		ZNF844	10.1972	0.930811	1.66162e-26		ADCY9	10.3481	1.0334	1.45631e-32
PIP5K1C	10.2227	0.820411	9.98578e-81		AHSA2	10.1655	0.929998	5.15796e-28		SPON2	12.648	1.03325	4.00534e-32
FAM151B	6.51246	0.819975	1.23457e-08		CCDC110	7.12362	0.929936	6.14265e-08		FBXO38	10.359	1.03315	3.95771e-46
CCDC120	8.82421	0.819889	1.80335e-21		MLLT4	12.0825	0.929421	4.46149e-49		TMEM38B	9.92229	1.03138	2.58674e-29
KCNQ1	5.26325	0.818895	0.000339325		CDHR5	5.89482	0.929228	3.27523e-06		CCDC151	5.44602	1.03123	5.36623e-06
PSME2	10.3123	0.818786	1.95774e-76		SC5DL	11.6122	0.927245	8.35812e-43		CCDC159	7.6891	1.03092	3.89477e-18
ACAP1	5.19744	0.815829	0.000969063		CLDN12	11.828	0.925154	3.13728e-40		RNF144B	8.86729	1.03028	3.60995e-28
LOC646471	6.12792	0.814529	9.64734e-07		HEXIM1	11.511	0.924162	3.40895e-35		TRMT112	10.4999	1.02896	7.48709e-47
ZNF611	8.90634	0.813819	9.24495e-30		GPR126	15.7418	0.924149	3.72454e-52		TANC2	10.3392	1.02877	2.82771e-37
TSGA10	6.98976	0.812288	7.87817e-11		MORC3	10.2843	0.924026	2.73542e-23		CSTA	5.98146	1.02613	2.68054e-06
MBOAT7	11.8439	0.8112	5.00769e-108		LOC144571	6.09628	0.922895	4.1486e-07		CRBN	9.60566	1.02562	5.04121e-35
PPM1H	10.8275	0.809973	3.53322e-80		TTC37	11.9179	0.922511	4.94083e-46		NEIL2	9.33821	1.02539	3.04664e-21
ABR	11.1818	0.809877	2.05812e-107		SFTPA2	6.49939	0.921797	3.60922e-08		HSPA4L	11.3122	1.02514	3.66094e-40
EVI5L	9.81636	0.809418	1.17565e-59		MAP4K3	10.3007	0.921394	4.02053e-33		USPL1	9.79668	1.02493	1.02503e-37
PSMD2	12.7546	0.808991	3.08919e-174		USP24	12.5156	0.921246	4.37215e-49		ZNF692	9.58345	1.02414	5.39811e-28
PHF13	9.2625	0.808015	2.98696e-44		LOC282997	6.10555	0.92113	5.54305e-06		WNK3	10.2962	1.024	8.09037e-35
HEATR5A	10.2474	0.807721	3.84494e-65		MLL4	11.1878	0.919024	2.30137e-40		SNX10	7.88761	1.02255	4.43303e-19
ZNF761	10.1438	0.807691	2.24493e-40		ZC3HAV1	12.7287	0.918912	9.97328e-43		GAS5	10.7782	1.02151	5.92477e-39
SNHG10	8.97687	0.807045	1.91083e-32		CABP4	7.07128	0.918806	1.33015e-09		PSMD10	11.1247	1.0215	6.82137e-43
LOC100507577	7.57814	0.80693	3.96887e-17		ZNF333	8.35119	0.918478	6.12087e-19		LEMD2	9.31891	1.02135	1.39629e-31
RELL1	8.96684	0.806328	2.79538e-31		CPT1C	6.14343	0.918311	4.77447e-07		TADA2A	8.61857	1.01955	2.91403e-19
CRB3	9.55892	0.805047	2.78929e-54		ERRFI1	11.2629	0.917834	6.30014e-34		ZNF501	7.36351	1.0185	1.38984e-12
SNTB2	11.0383	0.804846	1.25285e-110		BEND7	7.71752	0.917788	1.26267e-07		RHBDD2	10.7674	1.01791	3.60645e-45
MAP2K3	10.4525	0.804846	2.21308e-81		SLC12A2	11.0478	0.917767	4.95359e-35		RFX3	7.57177	1.01755	8.0713e-15
KIAA0889	11.7611	0.804574	1.15952e-86		ZNF485	8.93882	0.917326	1.94435e-23		TSEN2	8.51849	1.01738	2.42862e-25
MASTL	9.41765	0.804049	1.02262e-43		SESN1	11.3387	0.917225	4.28501e-40		SSBP2	8.81548	1.01651	1.26291e-21
BCAR1	10.9151	0.80287	3.71448e-85		EYA3	11.2448	0.916472	1.57852e-45		ZNF502	7.91099	1.0164	1.97444e-16
TSC22D4	10.3449	0.802845	2.56144e-54		MME	14.521	0.915758	1.56759e-43		USP51	5.56663	1.01568	1.22067e-06
GNAT2	6.09319	0.802103	4.81247e-06		MICA	8.33394	0.914978	2.18936e-13		TMEM199	8.55108	1.01514	5.99449e-24
TTC25	6.00985	0.802074	7.30209e-06		PPP1R15A	7.44578	0.914357	2.13514e-13		ENTPD5	9.60412	1.01452	2.87376e-37
NOTCH3	10.45	0.801887	5.35463e-76		STK3	10.2908	0.914236	3.18171e-23		SPTBN4	5.9848	1.01446	5.92581e-07
HMGB3	10.5618	0.80113	3.68754e-82		ATP9A	11.625	0.914198	4.04265e-43		GKAP1	8.44422	1.014	3.60483e-22
MAP3K14	8.94169	0.800154	8.50062e-38		FZD7	8.06485	0.913905	1.50294e-16		C6orf25	5.02835	1.01396	0.000197873
C14orf133	8.99661	-0.800003	3.89245e-32		RANBP3L	6.98775	0.913542	6.44719e-11		THBS2	5.62687	1.01246	2.84055e-06
PRRT2	5.51695	-0.800271	0.000272741		ADRA2A	9.46057	0.913408	1.23761e-19		CBX8	8.62314	1.0119	1.09116e-22
PCDH1	9.02178	-0.800844	1.12419e-36		TMEM27	5.08964	0.912989	0.000864224		JMY	11.5169	1.00975	4.93976e-40
ZDHHC24	7.31471	-0.801022	8.45919e-14		MAP6D1	6.43345	0.91284	1.39444e-07		BTD	8.76936	1.0097	3.6433e-23
LOC100287616	5.92025	-0.801382	1.18151e-05		CTDP1	9.26548	0.912388	2.7137e-24		S100P	8.79497	1.00897	3.99364e-23
RBM41	9.8667	-0.801937	1.06434e-34		ZNF821	8.31647	0.912113	1.33402e-18		LOC728431	5.94336	1.0086	7.87703e-06
POP1	9.2839	-0.801974	1.67642e-46		MALT1	11.1786	0.911836	3.36599e-37		LOC100131320	7.55828	1.00825	6.2922e-12
ZNF33A	10.7112	-0.802405	4.4764e-34		C7orf31	6.38756	0.911775	6.02516e-07		C14orf135	10.4492	1.00776	2.61131e-41
METAP1D	7.13576	-0.802434	1.75864e-10		NAV1	10.0647	0.909884	6.87637e-32		SGTB	9.44774	1.00773	9.61471e-27
RPS6KL1	8.37012	-0.802444	1.10507e-19		IDI2	5.94034	0.909187	1.11671e-05		CPNE7	8.73755	1.00761	1.20142e-19
SNORD36A	5.94008	-0.802569	8.62005e-06		RNF19A	10.8915	0.908839	2.94266e-25		BBC3	8.90085	1.0075	6.71478e-14
RMI1	10.4799	-0.802933	4.90208e-76		APP	13.6249	0.908706	1.61407e-53		TGFB3	5.21859	1.00722	2.29181e-05
TELO2	8.64001	-0.803039	1.31002e-25		MEF2D	10.6394	0.907978	4.60254e-35		CATSPER2	5.73788	1.00458	6.16549e-06
NIT2	9.92894	-0.803129	1.05602e-67		DCTN6	10.8944	0.907796	2.2457e-35		PRAC	9.09788	1.00266	3.454e-23
TTLL1	7.44283	-0.804087	1.95907e-13		NEDD4L	12.804	0.907662	1.89383e-53		ZNF398	10.4799	1.0025	6.06362e-50
LOC374443	5.72385	-0.804463	3.15786e-05		ZNF44	9.52785	0.907468	7.12548e-23		ZNF493	9.33371	1.00157	8.08213e-17
CASP4	7.04649	-0.804559	8.08029e-12		HERC4	10.7343	0.907235	1.31443e-29		ABCC4	13.3687	1.00147	2.52804e-54
OMA1	9.86588	-0.804632	4.58621e-40		ATG3	11.6507	0.907033	5.8799e-27		HACL1	9.19019	1.00146	1.77413e-35
SLC43A1	10.224	-0.804638	7.44487e-68		USP13	11.1119	0.905203	7.78385e-34		SEPT11	11.8188	0.999454	1.52768e-39
PTPN13	10.8697	-0.804776	2.34384e-73		INHBB	6.56461	0.90343	1.21529e-05		DNAJB4	10.2637	0.998493	5.17266e-27
LOC100289341	6.9262	-0.805199	1.51476e-10		LRP1	10.6383	0.903301	3.26944e-27		DNAJC25	8.87291	0.998271	6.93089e-29
SNAPC4	9.26786	-0.806565	2.44303e-42		ZC3H12B	6.0766	0.902919	9.48278e-07		ENOX1	7.57384	0.998202	7.24799e-17
OXNAD1	7.70506	-0.807026	8.25342e-15		LOC100128288	7.4959	0.90176	5.59013e-11		CCNH	10.9976	0.998126	1.49433e-39
B9D1	5.81595	-0.807038	0.000212093		PHLDA1	5.6975	0.901526	3.2888e-05		C19orf51	5.80539	0.99676	2.0506e-05
GNB4	9.95563	-0.807392	5.52817e-60		ZNF10	9.05996	0.900974	1.83982e-16		BAG3	11.8843	0.996308	1.09974e-42
POLR3GL	7.26366	-0.807447	1.32893e-12		IFITM3	10.1695	0.897937	4.33973e-16		ELOVL5	12.9501	0.996059	1.18776e-25
FAM124A	5.7194	-0.807521	4.78278e-05		PLK2	7.36493	0.897722	6.37375e-12		LMAN2L	8.83795	0.995902	4.08588e-27
ZNF485	7.86436	-0.807799	2.04379e-18		TEP1	10.0462	0.89756	4.97185e-34		PKI55	7.7727	0.993764	7.77983e-18
RPL36A	7.75112	-0.807933	2.98558e-14		USP43	9.78723	0.897333	2.24833e-24		ZNF7	8.97945	0.992833	2.19707e-26
C5orf38	5.43941	-0.807941	0.000164598		PMS2CL	7.88614	0.896353	2.26281e-14		ATP6V1G2	5.36364	0.991848	5.91848e-05
FANCF	8.87051	-0.809109	1.79502e-36		SERHL2	5.56871	0.896125	2.75306e-05		PARP3	7.64732	0.991534	1.01512e-13
DHRS4	6.10599	-0.809571	5.92673e-07		FAM155B	9.39274	0.895578	1.89715e-23		PDIK1L	8.23788	0.991296	8.36231e-20
CLDN7	12.0294	-0.809571	3.39593e-127		LUZP2	10.2644	0.894676	1.72528e-22		C11orf1	9.00152	0.991016	2.35594e-22
JMJD7	5.93755	-0.810142	3.59056e-06		DENND1B	11.5149	0.894057	2.90642e-31		HOXA-AS5	5.42197	0.990822	8.80414e-06
ZNF821	7.24341	-0.810362	2.55831e-12		REXO1	10.7022	0.893945	8.84295e-29		STON2	10.3419	0.990609	3.26306e-33
AASS	8.66389	-0.810432	2.59411e-28		SWAP70	9.61089	0.892595	6.83395e-26		ABCC8	5.12009	0.988911	5.36057e-05
LOC100131564	7.33315	-0.81087	2.96543e-11		BICD1	10.1178	0.88944	4.28497e-23		MNT	10.0068	0.988777	1.23795e-30
FAM53A	5.79849	-0.811619	1.58992e-05		NBEAP1	10.7671	0.889122	3.42218e-36		MRPL1	9.43451	0.988286	5.28108e-29
B4GALNT4	9.52814	-0.811739	2.1032e-45		CTC1	10.3149	0.889056	4.10531e-37		PRAME	10.6946	0.987962	1.30336e-41
PELI2	9.01292	-0.812488	1.55211e-37		TSC22D1-AS1	5.46206	0.888836	6.66354e-05		MLL4	10.8405	0.987754	1.40917e-33
CERK	6.51118	-0.812792	1.16735e-08		IRS1	10.1558	0.88809	3.60933e-25		RNF6	11.1567	0.987514	2.5996e-45
TOP1MT	9.11367	-0.813096	4.12807e-41		TLK1	12.0332	0.888022	1.88714e-41		ZNF235	6.21523	0.987413	7.78435e-09
ADAT2	8.32805	-0.813109	4.51891e-23		RSPH1	5.71725	0.887965	1.00055e-05		MST1	6.57294	0.987259	6.1557e-10
BEST1	7.52032	-0.81351	4.89052e-07		NR1D1	8.06409	0.887377	1.75304e-10		GTF3C6	11.4401	0.987207	2.0709e-47
LRRC8D	12.1467	-0.813891	1.17327e-132		USP54	13.5758	0.886724	9.2172e-43		METTL21D	8.05856	0.987137	3.83835e-14
ZNF493	9.38608	-0.814568	4.51823e-26		GLUD2	9.75758	0.88631	4.46072e-28		H3F3B	13.632	0.987019	9.58851e-42
DSC1	5.1937	-0.814931	0.000735661		TTC21A	7.07475	0.886094	2.30533e-08		AK2	11.6934	0.986012	4.83156e-53
PAAF1	8.44934	-0.81496	6.57745e-28		PINK1	9.42896	0.886092	7.61612e-24		FUT4	5.60001	0.98568	2.47625e-06
TRPT1	7.50997	-0.815432	1.93508e-14		ZNF577	8.53122	0.885233	2.28418e-16		SCN1B	5.03801	0.98457	0.000180935
BARD1	10.2561	-0.815526	2.5547e-73		OSR2	8.46427	0.884803	1.14726e-19		RDH11	12.2306	0.984254	3.72263e-52
ZNF620	7.01379	-0.815615	1.59378e-10		GHRLOS2	5.9863	0.884429	1.16793e-05		LFNG	6.3094	0.983936	2.34178e-05
GAS5	10.8212	-0.81597	4.29443e-100		SMEK1	12.13	0.883898	2.38554e-40		TBL1XR1	13.1748	0.983235	1.35526e-52
CYP2S1	5.02278	-0.816017	0.000740372		FGFR2	7.32063	0.883576	3.8452e-11		ZNF674	8.44402	0.982044	2.21943e-17
HLF	7.54374	-0.81617	2.16039e-15		ST7L	9.41881	0.883507	3.11748e-25		LOC284385	7.10785	0.981754	1.38689e-12
HRH1	5.83063	-0.816499	1.08041e-05		KCND3	6.70168	0.883236	9.76373e-09		EN2	6.68081	0.981255	7.49455e-10
ZNF362	9.09701	-0.816502	5.25686e-35		LOC150776	10.1024	0.88273	3.8187e-26		PLA2G6	9.0375	0.980596	8.26374e-26
FAM3C	7.91631	-0.819942	8.20951e-20		REXO2	10.8247	0.882413	2.73388e-29		SENP6	12.1019	0.980004	8.55389e-41
MYBBP1A	10.6025	-0.82006	1.45274e-60		SLC6A16	5.94319	0.882023	5.63722e-05		ARHGEF11	10.6383	0.979383	1.01535e-44
HECTD2	8.72568	-0.821119	4.36524e-29		LOC100507567	5.49837	0.881918	0.000256667		SLITRK6	12.4549	0.97825	1.06715e-27
TBX3	12.9048	-0.821361	1.35352e-127		PYGO1	7.84284	0.881221	1.04655e-09		ROCK1P1	5.92593	0.978128	7.47925e-07
WDR25	7.36781	-0.822492	5.74812e-12		PMS2P4	6.03971	0.881122	7.75088e-05		DBT	11.5788	0.977346	6.67683e-44
LRRC45	8.53513	-0.822544	8.61268e-25		PLEKHB1	11.436	0.880794	2.39293e-37		ZBTB39	9.33936	0.975357	1.88613e-27
ZNF18	7.85368	-0.822546	6.559e-20		PGM3	10.8702	0.880629	4.46635e-33		FAN1	9.96815	0.975177	1.01057e-30
ATN1	12.0396	-0.822997	3.55262e-131		TBX19	5.69337	0.879906	4.82532e-05		CDK5R1	9.18233	0.97503	3.01853e-26
PDCD11	11.6054	-0.823476	2.38759e-57		CNNM2	9.8917	0.879554	2.13914e-18		AACSP1	5.47548	0.974871	1.84485e-05
MAPK8IP2	7.71278	-0.823477	3.24812e-17		ZNF383	7.93402	0.879199	4.10458e-15		ARHGAP29	11.6895	0.974002	1.0029e-25
MATR3	13.3604	-0.82418	6.40901e-153		BLOC1S2	9.78718	0.87904	4.68673e-18		KAT5	8.73768	0.973235	1.0709e-26
MRPS18A	9.58752	-0.824916	1.29778e-48		MINPP1	9.72796	0.878917	1.25134e-27		FAM82A1	5.96257	0.97254	2.49929e-06
SLC25A12	8.91042	-0.825625	5.27938e-34		NFKB1	10.8398	0.87862	5.62631e-36		FAM35A	9.73769	0.972305	1.05096e-31
METTL20	5.79699	-0.825632	1.89264e-05		ADORA2A	6.77731	0.877682	1.00383e-06		NAP1L1	14.0154	0.972294	1.98758e-33
ST3GAL4	7.40989	-0.825797	6.89736e-15		KLK2	11.993	0.876945	2.27672e-13		FOXA1	13.0824	0.972019	7.53629e-42
AADAT	10.0164	-0.82582	5.44263e-68		CASP8	8.47359	0.876431	3.77122e-14		RRAGB	7.88227	0.971805	8.53266e-17
NCDN	9.6874	-0.825884	5.47074e-56		CDC42BPB	12.4806	0.875802	1.43855e-31		HSPA1L	7.52168	0.969722	2.54735e-09
MGC14436	5.0451	-0.826268	0.00054973		HIST2H2BF	5.85116	0.875725	0.000449342		SMC5	10.8833	0.968739	3.42624e-32
SUSD4	5.59206	-0.827323	4.57978e-05		CCDC64	8.29313	0.875061	4.57111e-15		C5orf30	9.60761	0.967716	1.61439e-30
LRRC26	8.71268	-0.827396	5.5195e-26		TSPAN6	9.84601	0.87443	1.33701e-22		PLK2	7.0181	0.966361	1.07177e-12
NANOS1	7.1263	-0.827489	4.89023e-10		LOC100289495	5.86901	0.874197	2.3879e-05		MT1G	7.17456	0.965742	1.13779e-10
BBS4	8.62382	-0.827617	9.4484e-29		MLLT11	7.90964	0.874079	1.27599e-14		RGMB	11.1907	0.9653	2.13435e-35
PMS2P1	7.30958	-0.827618	5.72134e-14		PHLPP1	10.1106	0.874027	4.45152e-34		ABHD2	13.8508	0.96529	5.07205e-63
MOCS1	8.41676	-0.82786	2.87598e-28		NFASC	5.83293	0.872217	0.000696481		KHDRBS3	6.53736	0.965149	1.02182e-07
ZNF883	9.84452	-0.828114	1.12543e-33		WHAMMP3	6.43316	0.87187	9.65838e-07		BHLHB9	8.13393	0.963734	9.87493e-21
KIAA0141	9.46623	-0.82835	1.87864e-33		BRD2	13.4849	0.871869	1.55873e-47		PPFIBP2	9.89489	0.963443	1.44084e-30
LOC100271722	6.05095	-0.828585	2.08451e-05		ZNF578	7.37152	0.871856	4.36737e-12		NME1	10.0991	0.963277	1.34477e-34
PEX11G	5.89401	-0.828722	0.00048557		TUBG2	8.30102	0.870895	3.52059e-15		NVL	11.1415	0.963056	1.65573e-48
VASH1	6.98454	-0.828892	2.06314e-10		TANC2	10.7305	0.870718	1.7529e-30		ZNF284	6.11131	0.960431	1.33011e-07
ESRP1	11.3308	-0.829825	1.24716e-104		LOC100130093	5.9102	0.87019	4.56103e-05		BRD2	13.1281	0.960246	9.136e-61
NCOA7	10.1554	-0.830981	8.74328e-60		PVT1	9.24307	0.870079	8.27093e-25		EML2	9.069	0.960179	4.38728e-22
FAM216A	8.31876	-0.831781	2.47317e-27		AKTIP	10.0159	0.870021	7.50721e-24		ZNF334	6.38263	0.960091	3.75002e-09
DHRS13	8.00422	-0.832631	6.86257e-21		EFNA1	10.5989	0.869847	1.86072e-24		DIXDC1	7.4742	0.959826	2.29677e-14
CFL2	9.95953	-0.832853	5.1949e-69		ALOX15	11.788	0.869811	4.35551e-41		OPLAH	8.03664	0.959787	4.0281e-10
RMND1	8.88916	-0.83327	4.86239e-26		APLP1	9.5262	0.868313	1.55478e-17		BRWD1	12.195	0.959211	1.59561e-29
TARS	13.6121	-0.833606	8.83212e-146		LOC648987	8.23981	0.868299	5.80185e-11		PIK3CD	10.5942	0.958587	2.56879e-39
PPP1R9A	6.12243	-0.833914	1.65388e-06		RHPN2	11.0148	0.867705	2.48713e-38		POGLUT1	9.08215	0.958553	8.34601e-28
LIAS	8.17532	-0.833943	6.80106e-22		ANP32A-IT1	5.443	0.86747	0.000629726		PLEKHA7	8.6456	0.958505	5.40062e-15
MPG	8.37175	-0.834399	1.8143e-24		LRRC37B	7.84488	0.867362	8.56037e-07		PRKD1	12.3836	0.958438	6.86407e-53
KLHL17	9.33141	-0.834689	2.49033e-38		TRERF1	10.3882	0.865391	1.36149e-31		ADRB1	6.48311	0.958032	1.2151e-09
CLCC1	10.4385	-0.835049	1.43028e-83		ATG4A	9.83344	0.864432	1.86328e-25		CRAMP1L	10.3983	0.957679	8.57211e-36
C3orf33	7.08717	-0.835615	2.2586e-10		SERINC1	12.5975	0.864049	5.09209e-40		MRPL45	10.7087	0.95697	6.95539e-44
SLC16A4	5.47486	-0.835723	0.000259193		PFKFB2	10.7588	0.863492	3.73471e-29		ADAMTS13	6.09396	0.956134	5.03611e-06
FAM59B	6.51976	-0.835854	1.05281e-07		SETD1B	11.3322	0.863341	3.07082e-26		BROX	11.5932	0.956017	1.56813e-39
CHCHD6	7.13967	-0.836833	2.26224e-12		INPP5K	9.57267	0.862758	1.50254e-25		STXBP5	10.2317	0.953905	2.43591e-26
ZNF518A	10.0893	-0.836868	2.66462e-69		TTC25	6.25105	0.860226	1.60908e-06		IDH3G	9.1908	0.953821	2.4936e-14
MTHFD1L	9.5217	-0.83728	7.37706e-50		CCDC96	6.36136	0.8594	5.62675e-07		DIP2A	11.3577	0.953085	1.34338e-48
CDK10	9.22447	-0.837339	3.388e-39		TRAPPC12	8.84931	0.859102	3.69892e-20		FAM48A	10.4521	0.952464	5.32993e-37
ZNF25	8.34239	-0.837342	1.14628e-25		ZNF77	8.35524	0.857699	2.31229e-18		RPS6KA6	9.79138	0.952145	1.36834e-28
C11orf35	6.67136	-0.837548	9.19332e-10		HSDL2	11.2507	0.857544	2.61511e-35		CCDC115	8.23996	0.951918	3.57063e-09
OTUD6B	9.62257	-0.837711	8.97241e-40		GATA2	12.782	0.857192	8.6724e-28		SLC11A2	10.9871	0.951715	6.54887e-37
FLJ22184	8.89981	-0.83848	8.52878e-37		KHDRBS3	6.90327	0.856823	4.89802e-07		MDM2	14.494	0.951294	4.68926e-39
NRP1	12.4365	-0.838762	5.27453e-183		TRMT112	10.8987	0.856644	6.3088e-30		RASSF3	13.0919	0.949379	1.10877e-46
PAK1IP1	9.78936	-0.838905	9.74706e-43		UBR1	11.3076	0.856504	2.84825e-29		TNRC18	12.0356	0.949374	4.69016e-29
GTF2H3	10.2509	-0.839129	5.72656e-61		SELM	9.58544	0.856407	1.74129e-16		PDGFB	7.01454	0.948582	9.00346e-12
ANKRD13B	7.86502	-0.839191	2.82747e-16		CLIP2	7.81943	0.856367	6.70177e-11		GDNF	6.97044	0.947692	2.48126e-10
LOC100506599	7.11281	-0.839464	1.2911e-12		PTCH2	6.35084	0.856072	1.76421e-05		FAM65B	10.2967	0.947631	3.15421e-38
GPR63	8.05995	-0.839496	8.99593e-23		TBC1D12	8.94122	0.855552	4.36281e-18		PTEN	11.1446	0.947004	1.80756e-36
GRIN3A	8.22131	-0.840407	4.22383e-18		UBOX5	7.56394	0.855132	3.60922e-08		CDC14A	10.6005	0.94686	9.70653e-32
PUSL1	8.61076	-0.840944	8.08497e-29		CAB39L	12.2138	0.855113	1.17214e-35		EFCAB4A	7.21169	0.945731	1.07515e-11
FBXL8	5.95154	-0.841128	1.4292e-06		PLCH2	6.87012	0.85495	7.0229e-09		OTUD4	9.97377	0.945205	6.01898e-34
TRIM13	9.07344	-0.841248	1.25287e-39		BASP1	6.62766	0.853738	8.8613e-08		LOC145837	6.2876	0.944302	3.8809e-07
FLJ42627	6.07177	-0.841432	8.45635e-07		KIAA0922	9.56857	0.853382	5.64625e-22		SKAP2	10.5864	0.944222	1.92151e-31
GPRIN2	8.62755	-0.842132	4.68099e-27		PNRC1	10.3975	0.853262	3.0226e-32		DDX31	9.31328	0.9424	1.77611e-24
ZNF580	9.01222	-0.842448	2.85062e-40		SNRK	10.264	0.85325	6.85131e-21		CTSH	10.3925	0.942164	1.95913e-31
SLC31A1	11.7514	-0.84257	9.77126e-152		ITGA3	8.8218	0.852522	4.59082e-18		AEBP2	10.5364	0.940001	2.05241e-30
TRAK2	11.4362	-0.843267	8.4643e-127		ZNF165	8.21448	0.85236	1.01888e-16		VWA5A	6.57824	0.939521	4.32792e-09
RPUSD3	8.17837	-0.843621	1.07948e-24		BTD	9.16052	0.851678	1.09416e-19		ZNF248	9.34434	0.939354	2.71e-22
YEATS4	9.09702	-0.843836	6.42508e-37		NUDC	12.1714	0.851401	2.42723e-38		ALOX15	11.4409	0.938511	2.66109e-47
PDK1	10.132	-0.84418	2.93486e-74		UXT	9.73982	0.849441	1.97445e-21		VARS2	10.0491	0.938372	3.50054e-30
LINC00338	7.51951	-0.844183	7.77337e-16		SAV1	10.0243	0.848485	1.90668e-25		SGPP1	11.2817	0.937548	1.64932e-31
FSTL3	7.4464	-0.844389	1.02723e-13		PRKY	6.22972	0.84831	2.62786e-06		C2orf76	8.49873	0.937414	5.92511e-19
RAP1GAP	7.89029	-0.846341	3.07051e-18		JMY	11.9099	0.848237	3.78217e-31		SNORD2	6.16031	0.937283	0.000338292
MT1G	7.26146	-0.847737	1.11902e-14		ZNF217	13.031	0.84709	5.01378e-23		EIF2C4	10.1976	0.936851	1.95815e-27
DKC1	11.5502	-0.849748	1.01154e-100		CCDC11	5.23332	0.84678	0.000384199		AKNA	7.9536	0.936774	5.4368e-13
MAP4K1	5.31981	-0.850826	0.000198106		TSPAN5	6.37236	0.846615	1.14994e-05		PLEKHG4	8.18488	0.936031	2.04608e-18
RABGGTB	11.0736	-0.851377	1.24277e-99		PTPRU	10.1638	0.846239	3.39028e-23		SRSF8	11.5259	0.935434	6.1483e-37
PROS1	6.5214	-0.851507	8.05696e-09		CIRBP-AS1	7.52364	0.845429	3.42403e-08		CCT6A	13.4899	0.935094	2.38842e-47
MINA	10.8438	-0.851848	1.79922e-99		GNS	12.6779	0.844271	2.2945e-29		GNL3	11.909	0.934713	4.72628e-44
MYB	6.95489	-0.851948	1.08556e-11		CILP2	5.89394	0.844175	0.000101067		TPT1	15.7237	0.934623	1.43199e-35
ARMCX4	7.98935	-0.852298	5.58623e-23		TPT1	16.0814	0.843218	4.77606e-31		WDR35	9.10428	0.93403	7.00783e-28
KLK4	9.98506	-0.852741	3.17946e-58		ZNF239	9.77815	0.843074	1.05065e-24		TLK2	9.50202	0.933947	3.67617e-33
MRRF	9.86526	-0.85348	1.46724e-54		SLC35E1	12.0621	0.84302	1.12975e-41		ENO3	7.63704	0.933874	8.94934e-14
EMID1	5.24597	-0.853774	0.000303331		VPS11	9.23391	0.842744	2.80872e-16		ADCK2	9.47116	0.933805	1.38038e-21
WDR35	9.21008	-0.854119	1.23567e-47		TRIM62	8.91934	0.842477	2.40649e-17		RRP7B	7.20359	0.9329	1.57601e-12
TMPPE	7.47799	-0.854147	3.17364e-16		C16orf72	11.3128	0.842365	3.34817e-32		LRRC49	7.58042	0.9326	1.22476e-14
TPD52L1	10.4315	-0.854559	4.84773e-78		DSP	13.5858	0.842224	1.88526e-33		METTL21A	8.01456	0.932425	1.33607e-17
FASTKD2	10.2596	-0.85468	6.5736e-60		PI4KA	11.9866	0.842099	1.0584e-35		LEF1	6.06282	0.932067	7.27628e-05
FBXO6	5.92854	-0.854684	3.90873e-06		MAP3K13	11.0675	0.840484	5.25918e-34		IFT46	7.89789	0.931854	5.93599e-14
METTL21B	7.82837	-0.854689	3.37437e-20		PPME1	10.9736	0.839589	3.4402e-29		LOC100507217	10.3036	0.93185	2.28091e-23
SLITRK6	12.5392	-0.855058	5.16975e-82		F8	8.0214	0.839409	4.33552e-12		SIDT2	10.2361	0.931328	5.97284e-35
AFF3	8.91789	-0.855238	3.55649e-30		LOC100507217	10.6618	0.839265	2.46958e-20		RAB36	7.63739	0.931067	3.13328e-14
KIAA0664L3	6.41012	-0.855494	1.33061e-07		CWH43	7.09189	0.838126	2.43061e-07		PHC1	6.04999	0.929561	1.60981e-06
C7orf31	5.29182	-0.855818	0.000169304		DHX34	9.84071	0.837568	1.87234e-21		RIOK3	11.2666	0.929394	2.72869e-31
IFT46	8.0059	-0.856324	2.67609e-24		HEBP1	9.0851	0.836407	2.04493e-17		MLH3	9.78135	0.929173	1.029e-29
FAM155B	8.30486	-0.856425	5.96414e-27		RERE	10.7672	0.836355	3.90945e-24		GTF2E1	10.0364	0.927817	1.73744e-29
RFX6	5.71077	-0.856533	0.000114261		FXR1	12.6934	0.836077	4.6569e-40		PPM1K	9.22578	0.926666	2.53534e-23
CYP4F11	7.16437	-0.856677	9.04217e-13		PPP1R18	7.66332	0.835956	2.0089e-12		STC2	11.6476	0.92548	1.67235e-42
EXT1	7.89747	-0.856775	2.87483e-19		ZFP36	8.13977	0.835748	3.30663e-12		TBC1D19	7.34855	0.925365	7.01862e-14
ACAP3	9.88061	-0.85741	9.9654e-56		KLF11	10.0013	0.835506	3.11124e-29		POLR2M	8.16467	0.925177	5.64275e-13
CEP19	6.72658	-0.858247	3.82486e-06		SYT4	12.1913	0.835361	6.75115e-40		ELFN2	8.40115	0.925145	9.65576e-14
NOP16	9.59454	-0.859305	3.06988e-43		ZNF606	9.99516	0.834298	3.4169e-25		DLG2	5.34487	0.925102	8.04349e-05
NOP56	11.7867	-0.860521	3.24794e-87		MAGI3	9.79225	0.83419	2.18076e-21		BNIP1	8.11587	0.924553	1.06332e-17
TRMT2B	9.14056	-0.860983	5.42326e-49		POGLUT1	9.45691	0.833751	1.84891e-23		KTN1-AS1	5.4112	0.924156	0.000101784
TRAF5	7.97586	-0.860986	2.95245e-20		ADRB1	6.8577	0.833722	4.05234e-09		CELSR1	10.9259	0.923133	3.1279e-35
CABP4	5.96904	-0.861093	1.62048e-06		SI	5.84149	0.832954	0.000353226		MTIF2	10.6072	0.923114	9.09571e-31
THYN1	8.71732	-0.861418	6.11094e-36		SPTBN4	6.38974	0.831944	0.000309692		ZNF615	9.68296	0.923037	4.26285e-33
METTL5	9.2832	-0.861772	1.94271e-49		FBXO25	10.5491	0.830974	3.87537e-32		ELF5	5.56101	0.922325	2.70938e-05
ECD	9.9953	-0.862427	1.26582e-71		FOXK2	11.5342	0.830217	6.83516e-22		HPCAL4	5.27255	0.921317	9.96474e-05
RPUSD4	8.80946	-0.863223	1.1744e-34		RAPGEF2	10.6812	0.82981	5.12964e-29		ILKAP	9.95056	0.921181	1.25293e-35
LOC550112	8.13756	-0.865251	5.05814e-25		TTLL13	5.35198	0.829364	0.000502534		METTL1	7.6696	0.921008	1.46827e-14
C9orf23	8.69815	-0.86542	6.20171e-32		P4HA1	10.7554	0.828976	6.75731e-28		FAM105A	9.68294	0.920968	4.36958e-19
SPAG4	5.29266	-0.866428	7.18019e-05		DYRK1A	11.1806	0.828756	5.41667e-30		TARBP1	9.6966	0.920646	9.88333e-29
ZNF236	8.63511	-0.867119	1.72374e-27		LOC340544	6.13031	0.828537	4.61731e-05		PKD1P1	6.19406	0.920376	7.42921e-06
RBM12	11.4746	-0.867173	1.61732e-155		MAP4K5	10.7289	0.826894	1.41938e-31		SETDB2	9.97452	0.919468	3.41702e-35
LOC441666	9.10387	-0.868317	4.89652e-36		FOXN2	10.2304	0.826746	1.67513e-28		ZRANB1	10.9608	0.918163	2.25128e-36
SPIN3	9.80743	-0.868862	4.64296e-70		RAB13	10.6574	0.826682	6.21937e-21		CPM	6.43425	0.917587	1.98119e-06
C6orf225	6.70596	-0.869209	5.19553e-11		ARHGAP5-AS1	6.2061	0.826638	1.10138e-05		APP	13.308	0.917364	2.53993e-55
ARID5A	7.90728	-0.869294	7.52275e-23		MAP1LC3B	10.508	0.823731	8.86547e-21		EIF6	10.18	0.917175	3.0217e-28
TRIM68	9.14588	-0.869376	3.94027e-42		CYP2S1	6.05427	0.822788	0.000268109		AKAP9	12.6833	0.91717	4.59134e-17
SNX24	7.21222	-0.869651	5.83376e-14		MIF4GD	8.52276	0.822178	9.12971e-13		METTL20	5.69689	0.917168	1.25265e-05
RELN	8.90006	-0.86978	2.04088e-36		ATRN	11.6413	0.822021	1.33748e-39		C4orf42	9.35863	0.917022	2.16971e-22
MXRA8	8.85002	-0.870347	7.6726e-42		CLEC7A	6.793	0.822003	3.43438e-07		CDC42BPA	12.6894	0.916839	9.17174e-42
URB2	9.2581	-0.870601	1.79443e-41		STARD5	6.38532	0.821813	3.0113e-06		NIN	11.7064	0.916366	2.09289e-39
SNHG1	10.3761	-0.872097	4.94396e-76		CES2	9.69746	0.821304	3.52151e-22		BDP1	12.735	0.916124	3.41302e-24
SPEF2	5.21401	-0.8725	0.000228842		SREK1	12.3494	0.820549	4.40032e-36		USP34	12.6968	0.915007	2.11474e-27
MID1IP1	11.0432	-0.872525	8.42443e-114		INO80D	10.4474	0.820448	2.23733e-22		ACVR2A	9.28579	0.914852	1.39981e-28
FERMT2	9.17207	-0.872577	8.373e-46		MAPKAPK2	11.5127	0.819857	1.07477e-33		GCNT1	9.3868	0.914776	1.62882e-27
IRX4	9.02324	-0.872628	2.84562e-48		BCL3	7.73818	0.819505	2.03612e-08		LOC100128098	9.07783	0.914119	6.5662e-19
FAAH	9.92499	-0.874092	7.21284e-65		ZFP37	8.01196	0.818924	3.45346e-11		SYS1	9.14373	0.913853	2.90187e-27
TMEM194B	7.16967	-0.874704	4.16628e-14		RPL39	8.89606	0.818661	6.79716e-09		SAMD10	5.51663	0.91385	0.000146208
KLKP1	7.19919	-0.874765	3.55654e-15		C14orf142	8.76097	0.818043	6.8544e-17		PIM1	8.41157	0.91362	8.02419e-22
CCDC138	8.83438	-0.875157	6.04349e-38		MSX2	7.40063	0.818037	9.46423e-10		ZNF227	8.61049	0.913361	8.52767e-20
TWIST1	6.67318	-0.876358	9.63833e-10		LNX2	11.7505	0.817956	3.01952e-27		MPP5	11.9148	0.913153	3.01491e-39
ALKBH2	8.75076	-0.876618	7.53536e-31		CAPN3	5.51387	0.817538	0.0008166		TET1	7.12236	0.913008	1.00907e-07
PLS1	7.91942	-0.876936	5.01516e-22		LEF1	6.4318	0.817099	7.8696e-05		TLR9	5.99778	0.912384	7.75462e-06
KDM4A	11.2032	-0.877414	3.5019e-134		EIF2AK3	10.4073	0.815589	1.08619e-30		DKC1	11.4357	0.912123	1.40129e-41
FUT4	5.69165	-0.877586	3.92005e-06		KCNH2	5.41688	0.815279	0.000720872		LOC150776	9.7747	0.911996	4.33667e-28
MPV17L	8.41688	-0.877734	5.29991e-25		TBKBP1	9.20749	0.815057	3.64168e-14		ZIC5	7.39898	0.910999	7.3612e-13
OSBPL7	5.1251	-0.878224	0.000497203		MKLN1	12.9729	0.813295	3.42716e-35		TMEM55A	6.98134	0.910391	2.50059e-10
HOXC4	6.133	-0.878245	1.46088e-07		EPHB3	8.4361	0.813276	9.40508e-14		UBR1	10.9691	0.909321	1.50696e-30
GHDC	5.98121	-0.878251	8.68328e-07		SERINC4	7.15365	0.812266	1.34891e-07		TAOK3	12.0785	0.909132	5.50399e-38
ZC2HC1A	7.68009	-0.878475	3.7987e-18		SULT2B1	9.24995	0.810408	7.58554e-18		TSPAN1	8.32332	0.908808	9.92776e-11
SMPD3	5.63018	-0.878762	3.59118e-05		LRPAP1	11.1206	0.808244	6.33296e-30		ZFP1	8.76201	0.907887	8.16815e-21
GLB1L2	8.4771	-0.880345	3.30937e-28		DNAH2	8.66164	0.807774	5.78411e-15		KDM5A	10.9915	0.906733	4.05948e-37
C17orf58	7.17939	-0.880366	5.32702e-14		ZNF461	8.10138	0.806565	1.90447e-14		NR1D1	7.74188	0.906205	9.10458e-10
PTPRM	5.83689	-0.880494	9.64239e-06		MEX3B	8.54162	0.806556	1.32732e-11		SMYD3	9.06325	0.906134	2.83821e-17
INTS12	8.81918	-0.880908	5.41468e-26		SSH1	10.7182	0.805667	4.82773e-33		DDIT4	11.6205	0.905164	5.01026e-23
NEU3	8.54416	-0.881071	2.67442e-36		ZMYND8	11.9876	0.805597	3.45993e-31		OPHN1	8.38165	0.904757	2.39651e-17
TMTC4	9.37419	-0.88109	4.91941e-41		GDI1	11.9285	0.804962	3.80812e-20		TSSK6	6.05163	0.904626	2.63208e-06
EFNB2	10.4093	-0.881531	6.0093e-87		LOC619207	5.61798	0.804715	0.000469008		ZNF18	7.74873	0.904452	1.86218e-15
MTA3	9.55615	-0.881549	1.40383e-63		MST1	6.97697	0.804278	1.4271e-08		ADAMTS17	5.95097	0.903684	7.71112e-06
MRPS2	10.6665	-0.881901	6.9076e-78		C8orf38	9.56469	0.802934	6.48129e-23		MGMT	8.74919	0.902895	3.84855e-17
IKZF3	6.26275	-0.88207	3.60103e-08		ADAMTSL5	5.7201	0.802806	0.000405254		EAF2	5.91141	0.902583	7.87511e-05
ZNF135	6.53125	-0.882347	8.7137e-08		ACBD7	8.4659	0.802779	4.66857e-14		LOC400684	5.2868	0.902528	0.000142938
DNAJC19	9.2687	-0.883019	1.57791e-41		ERV3-1	8.08374	0.80268	1.07416e-10		RNF32	6.35739	0.902479	1.66102e-05
ZNF773	8.25725	-0.883313	9.83081e-26		ZNF571	7.99531	0.802215	6.04085e-13		PHF3	11.1392	0.902419	2.05999e-18
WDR76	8.62933	-0.883363	1.63527e-34		SGSM1	7.81964	0.802038	4.60335e-08		CSNK1A1L	7.06535	0.902241	2.71365e-09
UNG	9.52267	-0.883591	1.8753e-52		VWA7	5.60025	0.801841	0.000148033		SYNGAP1	8.49706	0.902005	7.4158e-20
CENPN	12.0809	-0.884007	9.75044e-151		CTTNBP2NL	10.7954	0.801473	9.82133e-27		NBN	10.1431	0.901796	1.09644e-32
FAM176B	6.68158	-0.884989	3.70658e-10		ID2	10.1136	0.801264	1.66434e-19		FAM65A	10.0605	0.901661	2.66615e-22
SSSCA1	7.76164	-0.886408	3.70625e-19		SRSF8	11.9054	0.801251	3.22471e-34		CCDC40	8.17896	0.901268	1.24498e-17
FAM43A	10.1085	-0.886716	4.16214e-82		CD83	6.67753	0.800072	2.74057e-05		HSPA9	13.4646	0.901049	4.76758e-46
RAD51D	6.74603	-0.887021	1.00537e-11		GAPDHS	6.41475	-0.800035	1.29508e-05		MB	8.95925	0.900812	2.21209e-15
PMF1	7.87925	-0.887201	6.82609e-21		LAMB3	5.721	-0.800065	0.000825682		CCT4	12.6282	0.900803	2.27917e-44
HOXA5	6.15566	-0.88729	1.7911e-07		LYST	9.09993	-0.800829	1.79007e-18		DLG4	8.72563	0.900612	1.34627e-16
FKTN	10.3888	-0.888029	7.82549e-89		DLX1	6.11151	-0.801464	2.56047e-05		BARD1	10.1527	0.900301	9.54311e-34
PRPF40B	8.72567	-0.888276	1.23741e-37		MAP7D1	10.987	-0.801772	1.10547e-17		MED12	10.969	0.900287	8.7073e-36
C9orf91	9.46805	-0.888774	1.5769e-44		BMPR1A	8.07429	-0.801994	1.00311e-12		SLC25A27	7.81991	0.898779	5.00152e-11
ZFP41	8.72997	-0.890157	8.58765e-40		EPN2	10.4176	-0.80321	4.1011e-29		BICD1	9.8014	0.897961	6.03545e-20
PPCDC	6.80407	-0.890203	3.02664e-12		ZNF133	8.03395	-0.803365	7.50854e-12		CAMSAP2	11.6994	0.89726	4.74377e-32
ROGDI	9.32538	-0.89046	1.2e-50		SH3D21	7.31802	-0.803536	1.77712e-08		TMEM59L	6.5656	0.897004	2.49881e-07
C3orf18	5.4114	-0.891224	6.36693e-05		CDC25A	8.95411	-0.804948	1.47431e-18		ZNF382	7.66422	0.895772	2.70569e-11
LOH12CR2	5.48579	-0.891731	4.30199e-05		SH3BP4	10.2108	-0.804984	1.46432e-22		RAP1GAP2	11.0867	0.895771	1.22037e-43
WDFY1	10.5527	-0.891998	8.5394e-73		COQ10A	6.22997	-0.805038	0.000121186		GDAP1	7.71651	0.895516	2.55225e-09
DBN1	11.5862	-0.892084	4.86064e-155		IGSF9	8.5524	-0.80508	2.87592e-17		PASK	11.0451	0.894344	9.46594e-38
MOCOS	10.108	-0.893043	8.63635e-82		NLRX1	8.54732	-0.805226	6.17005e-11		JAZF1	6.73528	0.894189	3.85841e-08
PTP4A3	5.2097	-0.893067	0.000114236		HN1	11.7992	-0.805347	7.76585e-28		SMEK1	11.8127	0.894184	4.30222e-41
RPS6KA6	9.90786	-0.893445	3.01357e-76		DNASE1L2	6.68922	-0.806232	3.73634e-05		BCL3	7.38771	0.893486	5.93079e-09
INPPL1	10.5559	-0.894045	3.35984e-90		WDR24	9.29445	-0.806374	7.66944e-09		PADI2	6.1823	0.893442	8.91826e-06
PDE2A	6.24325	-0.894651	3.81384e-07		CA5BP1	7.10808	-0.806744	5.10018e-09		CCT3	13.8406	0.893427	1.24806e-48
THAP6	8.61144	-0.895069	2.97474e-36		PXN	11.056	-0.806825	1.24505e-25		RASD1	6.82257	0.893014	7.84046e-10
HSF4	7.94168	-0.89579	3.59137e-16		SIL1	10.0257	-0.807035	3.78068e-27		UBXN8	9.51704	0.892777	1.31476e-28
CTSC	9.02604	-0.895791	4.86222e-46		ATPBD4	8.22007	-0.807039	2.08352e-15		KCNJ11	6.17217	0.892354	8.80414e-06
IFI35	5.41025	-0.896447	6.58813e-05		C4orf34	8.66258	-0.807401	7.18681e-13		EMID2	8.79038	0.89222	2.53459e-16
TMEM52	8.17749	-0.896465	2.51453e-28		ATP6V1E2	6.82062	-0.807601	2.68731e-07		LYPLAL1	9.46887	0.892155	2.20225e-14
GCAT	8.33969	-0.897312	9.98424e-32		TBRG4	10.6423	-0.807847	2.55578e-22		DNAH2	8.307	0.891853	2.30416e-14
TAF4B	7.86309	-0.897446	7.02347e-22		PLEKHO1	7.10225	-0.807999	2.46196e-07		SMOX	7.6081	0.891842	2.08283e-12
POT1	10.4046	-0.897682	2.70029e-101		ARL13B	8.90901	-0.808664	7.22866e-14		DDAH2	8.44124	0.891689	9.21604e-15
YARS	12.5577	-0.898674	4.24053e-241		ALYREF	11.0986	-0.808935	5.03887e-22		GLRX	6.90426	0.891664	5.78728e-07
BVES	6.33149	-0.899576	1.52022e-08		XRCC3	9.53435	-0.809181	1.59784e-20		PCAT1	9.50878	0.891223	3.66087e-28
SLC16A9	7.99617	-0.899813	1.02122e-22		SAC3D1	7.86948	-0.809308	1.31711e-12		DICER1	11.7533	0.890791	6.50195e-29
HEY1	6.09979	-0.900095	3.08861e-08		C9orf21	7.88392	-0.809652	4.68245e-10		VPS13B	10.2785	0.890522	9.17667e-30
DDX12P	7.18994	-0.900391	1.06679e-13		STUB1	9.54208	-0.810825	1.45567e-10		PARP9	8.92689	0.890338	1.5217e-21
PFAS	9.70898	-0.900651	6.34995e-49		C15orf42	8.80589	-0.811206	3.17321e-16		POLR3G	8.23806	0.890076	2.2159e-14
SLITRK3	8.39477	-0.900792	3.70562e-24		LRCH1	8.53057	-0.811804	1.99711e-17		COMMD7	9.90974	0.889632	4.72648e-29
ADAM22	8.21642	-0.900865	4.66385e-23		EMG1	9.77133	-0.812211	1.35787e-16		HOXC13	9.39377	0.888625	1.73924e-27
RNF170	6.97505	-0.90127	1.91961e-11		HIATL2	5.92417	-0.812287	5.23319e-05		CHRNA2	6.80553	0.888555	0.000197146
NLGN1	8.66846	-0.902551	1.64028e-33		ENDOD1	12.6308	-0.812504	1.76449e-39		FCHSD1	5.3305	0.888545	0.000170811
NPM3	9.22979	-0.903263	4.98268e-53		SOD3	7.48349	-0.81256	7.08304e-06		NDUFV2	10.9965	0.888091	2.43036e-21
SIAH1	8.4465	-0.904248	7.12059e-29		LINC00339	6.30099	-0.812713	5.68872e-06		ZNF343	8.54536	0.887204	6.92222e-17
EXOSC8	9.91148	-0.904818	9.76721e-74		SKA3	9.59741	-0.812805	2.32944e-13		ZNF467	9.51312	0.887164	5.3963e-17
GLRX	7.05644	-0.904904	1.08377e-12		FADD	8.71466	-0.812817	1.5706e-16		PLEKHB1	11.1203	0.88689	5.24285e-39
ROR1	7.76861	-0.90518	2.2119e-21		PAX9	8.06087	-0.813057	1.83786e-13		ANKRD18A	8.14569	0.88677	2.01869e-14
SLC29A3	7.3745	-0.905778	5.21037e-17		C22orf25	8.29707	-0.813207	2.19605e-16		DCTN4	12.2459	0.884537	1.67558e-40
NPL	6.68883	-0.905814	1.76458e-11		ZNF652	11.0326	-0.813343	4.97761e-34		TPM1	10.9683	0.884331	2.44167e-38
LRRC14	8.87735	-0.906206	3.09021e-40		FUBP1	12.0889	-0.813376	1.7483e-38		MED20	7.92004	0.883926	1.17799e-12
SZT2	10.3715	-0.906881	9.2782e-54		C20orf27	9.50561	-0.813603	3.77227e-12		SNHG7	8.02749	0.883516	5.40075e-14
FAM86C2P	6.60183	-0.908024	1.99818e-10		DUSP9	7.46523	-0.813696	1.24728e-08		SERHL2	5.263	0.883162	0.000307981
BCAR3	6.57845	-0.908338	7.18691e-11		SRD5A1	8.08757	-0.813882	3.49394e-15		PPP2R2A	12.3962	0.882601	3.86544e-36
STK33	8.15327	-0.90869	4.55459e-29		STIM2	9.00719	-0.814366	4.77672e-18		RPP40	9.02628	0.882138	4.28019e-23
SFXN2	9.32525	-0.910171	9.9913e-58		OGDHL	6.92202	-0.814836	9.24036e-07		FAM120AOS	10.9545	0.881826	4.25565e-33
UGT2B28	9.12018	-0.910177	1.16777e-44		NCOA7	10.3752	-0.815079	1.16931e-19		C3orf33	6.96444	0.881782	3.1694e-10
ANP32B	12.4283	-0.910292	2.84628e-200		CD151	10.1546	-0.815616	4.17037e-15		IQSEC1	10.1491	0.881394	1.5861e-24
ZNF34	6.72636	-0.911181	1.23911e-11		LOC642846	6.53855	-0.816115	4.15012e-07		KIAA1257	6.49568	0.881367	2.59287e-07
RORA	5.27133	-0.911413	5.82803e-05		C17orf101	8.989	-0.816742	1.67549e-20		EXOSC7	9.06542	0.881321	4.59463e-24
ZBTB12	7.50938	-0.911545	1.16192e-17		NCAPD3	11.0343	-0.816932	9.81154e-32		DCTN6	10.5955	0.880696	3.08932e-32
GSTO1	8.90459	-0.911643	3.172e-45		NME5	7.56939	-0.817179	5.14915e-12		SEPP1	9.32089	0.880061	1.65648e-07
SFR1	6.87015	-0.91166	3.53771e-13		NLGN4Y	5.55631	-0.817196	0.000112883		PTBP2	9.66748	0.879559	2.12889e-26
MAP7D3	7.31914	-0.912043	1.7731e-13		UBLCP1	10.1244	-0.817271	2.57185e-25		MIPOL1	9.90537	0.878932	1.75002e-25
MMAA	8.06816	-0.912416	9.15767e-28		DSN1	8.45103	-0.818385	1.12053e-13		ZDHHC9	10.5772	0.878586	2.47686e-38
LIN7B	5.41396	-0.912579	1.94008e-05		UBTD1	7.49102	-0.81894	2.31753e-05		TMEM126A	8.12842	0.878026	1.27338e-12
LOC284385	7.2192	-0.913089	4.68212e-16		SSSCA1	8.00695	-0.819297	1.37392e-11		RNF34	10.4288	0.878002	4.45086e-37
SMAD9	10.549	-0.91374	3.32798e-93		FHOD3	5.5663	-0.819332	0.000136327		MLLT10	9.9576	0.877948	1.56383e-16
EBAG9	8.59011	-0.913907	1.90444e-33		C1orf135	7.18071	-0.819404	1.01473e-09		PVT1	8.9275	0.876831	1.25702e-22
LOC100131067	6.61289	-0.914132	1.88787e-10		ZNF724P	5.72543	-0.81941	0.000858589		UNC13B	11.5431	0.876345	1.82775e-42
HARS2	10.0153	-0.914132	7.07074e-84		NUDT3	6.72823	-0.819816	3.97677e-07		MLL2	12.6105	0.876262	4.4273e-33
C3orf67	6.76293	-0.915088	3.93135e-11		FADS3	8.26803	-0.820394	1.83511e-13		STARD9	7.91805	0.876091	4.17704e-16
SLC38A1	13.4904	-0.9151	4.69062e-208		MYCL1	7.87383	-0.820604	1.27598e-11		NOB1	9.91851	0.87596	1.26503e-32
HK2	10.6056	-0.915385	2.62564e-99		FLJ38109	6.99499	-0.820832	1.13996e-05		CHD1	11.218	0.875237	4.96003e-28
FAM117B	10.2382	-0.917101	4.99083e-70		DIS3L	9.83483	-0.820838	6.61275e-25		CRYZL1	8.46933	0.875081	2.8316e-18
OPHN1	8.53368	-0.917168	2.61629e-30		AMDHD2	7.21769	-0.82129	5.20079e-08		RPL23AP7	5.99978	0.874518	5.06933e-06
CARS	11.1812	-0.917269	1.30514e-151		PMM1	8.06638	-0.821756	7.35132e-15		PHF14	10.9594	0.874315	1.66436e-35
FAN1	10.0851	-0.917682	4.86706e-90		TNFSF4	6.99997	-0.822575	8.83972e-08		EFCAB7	8.32955	0.872674	3.24387e-17
EMB	10.6836	-0.917745	2.31356e-117		SNHG15	8.84538	-0.822984	9.57525e-19		LOC90834	6.37022	0.872394	8.70876e-07
ZBTB10	11.1106	-0.919107	1.1727e-134		RECQL5	9.25872	-0.823565	3.80286e-17		PURA	10.9934	0.871832	3.88217e-27
FAM55C	10.3667	-0.91951	9.6671e-104		MRPS2	10.9077	-0.823597	1.07402e-21		LOC282997	5.81935	0.871061	5.9183e-05
TFPI	11.5358	-0.920868	7.07475e-175		CSRP2BP	8.9188	-0.823607	1.31755e-18		UGDH	10.8466	0.870887	4.93774e-35
FAM165B	7.42026	-0.920949	1.39232e-18		MRPL55	8.92323	-0.824001	2.44709e-18		SNORD79	5.18488	0.870825	0.000512912
SOCS2	8.32711	-0.922054	7.30548e-27		POLE2	7.88972	-0.824046	1.99443e-10		STEAP1	10.579	0.870376	3.08687e-31
RAB11FIP2	9.16788	-0.923109	1.14405e-35		FSIP1	7.97303	-0.824211	7.25413e-12		TMPPE	7.34012	0.870293	1.42415e-11
S100P	8.89833	-0.924185	1.16521e-41		PAFAH1B1	11.8578	-0.824334	7.1826e-40		ZNF689	8.16312	0.870184	8.62346e-15
DUS4L	7.81661	-0.924698	4.3468e-24		TRAM1L1	7.46288	-0.824744	5.09903e-09		C17orf58	7.02819	0.869399	3.42413e-10
NFIL3	8.45445	-0.92661	2.66574e-30		ECE2	7.53197	-0.825287	1.87979e-11		FERMT1	7.70085	0.868918	1.30224e-10
CC2D2A	6.62162	-0.927078	9.21812e-11		MAN1B1	10.2437	-0.825373	5.71141e-23		TMEM42	6.46281	0.868821	4.9241e-07
CHCHD4	8.78898	-0.928495	2.39259e-41		SDSL	8.22781	-0.825389	2.99418e-12		TOMM20	12.5136	0.868091	3.17269e-33
PCDHB7	5.3535	-0.928936	1.33657e-05		PMPCA	10.3833	-0.825666	1.24591e-21		NIPAL3	10.2064	0.867862	4.78175e-33
CEP68	8.61834	-0.929426	1.45546e-38		MIOS	10.1021	-0.825912	8.31218e-22		GUSBP1	8.91507	0.867568	3.34692e-19
DKFZP686I15217	6.06959	-0.929766	4.70576e-07		SLC2A6	7.16479	-0.827018	9.80754e-05		SETD6	8.20979	0.865638	3.66124e-15
SRBD1	8.94135	-0.930279	2.57281e-48		GTSE1	8.94663	-0.827474	2.73304e-20		FAM213A	9.50254	0.865568	1.84708e-25
C20orf151	7.88029	-0.931589	1.87555e-23		ARVCF	8.39401	-0.827494	4.48362e-14		TUBA3D	7.02187	0.865156	6.7314e-09
CUTC	7.20749	-0.932216	8.19709e-17		TMEM132A	9.85128	-0.827672	5.78509e-22		BSCL2	6.09441	0.865099	0.000193679
STEAP2	13.1835	-0.932822	2.04026e-112		MINK1	10.9478	-0.827894	4.13519e-23		LAMA5	12.1155	0.864754	2.30297e-19
DUSP9	7.19388	-0.93283	2.00334e-13		KIAA0664L3	6.63592	-0.827963	1.19865e-06		ZCCHC6	11.2033	0.864558	5.01835e-38
STYXL1	9.18745	-0.933974	2.84747e-46		C12orf32	9.83517	-0.828267	1.20752e-26		ZNF782	7.71354	0.864032	1.2044e-10
BCL2L14	5.47392	-0.934076	1.40547e-05		APIP	7.96313	-0.828585	6.82418e-10		TRDMT1	7.41778	0.863927	4.7522e-11
TMEM81	5.78703	-0.934479	3.84851e-07		TLCD2	8.18803	-0.828692	2.03771e-14		USP54	13.2753	0.863016	1.46464e-37
DLL3	6.87287	-0.934878	3.31137e-12		PCDHB7	5.61568	-0.828711	0.000417189		LOH12CR2	5.32506	0.862476	0.000297183
ABHD14B	9.04598	-0.935588	1.45824e-51		FAM174B	9.18106	-0.828721	7.91131e-17		PDZK1IP1	5.3234	0.861339	0.000595211
KCNK5	6.4055	-0.935883	1.78841e-09		NARS2	9.37549	-0.828812	1.97906e-25		PAAF1	8.32653	0.860881	2.01027e-15
ACCN2	7.0691	-0.935985	1.31064e-15		SAYSD1	8.16675	-0.829122	1.51241e-14		LIPH	7.42757	0.860857	1.30405e-10
ZNF581	8.31865	-0.936512	8.43429e-32		ZHX2	9.01012	-0.829255	2.58378e-22		METTL14	8.58434	0.860733	2.13931e-15
NUDT11	6.17622	-0.937818	1.04282e-07		KIAA1462	7.84006	-0.829394	1.02354e-13		EIF2D	9.54959	0.859287	5.21466e-29
TXNDC15	9.89952	-0.938121	6.78911e-74		C14orf80	7.86468	-0.829487	7.71232e-09		RBM41	9.74924	0.858801	2.38983e-14
KDELC1	8.15755	-0.939877	1.56116e-29		TK1	9.92948	-0.830528	4.60735e-21		CCDC86	9.62046	0.858523	8.51333e-15
HOXB9	6.46881	-0.940402	6.72543e-10		EIF2C2	10.1978	-0.830554	2.21184e-26		SNX3	12.6962	0.858484	1.15478e-23
SORBS2	7.33481	-0.940545	4.7197e-18		JPH1	8.46954	-0.830871	9.16907e-18		NCOR1	13.0884	0.858288	4.07935e-44
FAM195A	8.77998	-0.941594	3.35646e-43		PHOSPHO2	7.58792	-0.830904	7.69543e-11		SKIL	10.4209	0.857996	1.55293e-22
MBTPS2	9.9141	-0.942357	1.6979e-84		KIAA0101	8.07992	-0.831037	7.56113e-10		SOX11	6.90417	0.857917	1.36582e-08
MED8	9.46825	-0.942586	2.9623e-73		SYNGR1	7.53998	-0.831088	9.47633e-09		PHF8	11.9192	0.857679	1.62335e-44
PIGL	6.4606	-0.94286	6.57085e-11		FAM69B	8.89927	-0.83258	4.20716e-16		C11orf73	8.66997	0.856943	4.14663e-19
LPAR3	10.1423	-0.943377	1.68554e-95		CYP2C9	7.92275	-0.832926	7.90036e-13		DDTL	5.85702	0.85673	4.99699e-05
TTC39C	9.06949	-0.943392	6.68091e-58		THNSL1	9.63257	-0.833248	9.88957e-26		PTCD2	8.64732	0.856461	2.84799e-21
OGDHL	6.64526	-0.944559	5.47525e-12		IRF2BP1	8.77144	-0.833883	8.30279e-13		FKBP10	10.9558	0.856195	1.50719e-31
SCNN1D	6.6787	-0.945081	1.74101e-11		CCDC150	6.72046	-0.834083	3.62525e-08		RPF2	10.801	0.856114	3.18613e-33
ZNF512B	9.76591	-0.945621	1.10686e-40		RNASEH1	9.15956	-0.834445	2.32508e-21		ICT1	9.99101	0.856043	2.92416e-25
IFT81	9.01546	-0.946359	9.84998e-42		KBTBD3	7.34414	-0.834543	4.20753e-06		ACSL6	5.03186	0.855981	0.000954235
ZBBX	5.36335	-0.946503	7.0328e-05		FAM204A	9.6914	-0.834834	4.1777e-23		TAF4B	7.69656	0.855636	3.43031e-12
MUS81	8.81307	-0.94653	8.21541e-41		C19orf6	11.6175	-0.83484	3.13945e-21		FRS3	6.63472	0.854614	8.2969e-06
SVIL	9.26685	-0.948068	2.02415e-26		GCDH	8.6679	-0.835107	3.27012e-16		GPR160	9.47905	0.852678	7.61819e-17
HSD17B8	7.32927	-0.948786	4.52179e-12		NPDC1	10.7394	-0.835408	7.32918e-12		SECISBP2L	11.8703	0.851833	6.28464e-37
HSD11B2	8.67868	-0.950216	3.34692e-31		RAI1	10.8756	-0.835596	3.83681e-18		RPL39	8.56782	0.851648	1.1846e-07
NARS2	9.1019	-0.952001	2.54858e-44		ATR	10.6271	-0.836091	4.22063e-32		C5orf42	9.02958	0.850546	7.3155e-20
FOXP1	10.123	-0.952928	2.35421e-94		LRRCC1	8.05256	-0.836197	8.79858e-12		CDK14	10.9463	0.84942	3.49706e-30
DLG2	5.50467	-0.953064	2.21115e-06		C5orf34	7.95666	-0.836498	2.14555e-11		LOC440356	5.58721	0.848732	0.000683732
MMP11	5.36338	-0.953267	1.06889e-05		ADRBK2	9.14593	-0.836714	1.51054e-21		B4GALNT4	9.40042	0.848064	5.10239e-19
KLHDC5	10.9546	-0.954351	1.9206e-140		FBXO42	9.30209	-0.836883	2.9741e-18		PHLPP2	9.61807	0.848004	3.97718e-27
EMBP1	5.24885	-0.95601	2.89551e-05		FAM131A	8.30671	-0.837732	4.64333e-15		SLC5A3	10.5765	0.847383	8.24149e-25
HTR2C	5.95422	-0.956999	1.51949e-08		MBNL1	12.0889	-0.837835	1.83142e-44		JMJD1C	11.5978	0.847136	4.89962e-14
PKD1	11.466	-0.957997	3.74842e-142		ABHD14B	9.30668	-0.838016	3.27017e-17		ROCK1	11.1371	0.84643	9.32726e-20
FN1	12.7513	-0.958526	2.29462e-215		CDCA2	9.55521	-0.838422	3.76293e-18		H3F3C	6.89455	0.846382	1.31705e-05
MARS	12.5158	-0.958901	7.20592e-174		SPATA7	7.80922	-0.838742	3.89092e-06		USP43	9.49994	0.845985	3.46096e-19
C9orf93	6.9508	-0.95936	6.83445e-14		SNRPB	11.5041	-0.838769	9.7994e-13		MGC27345	8.25517	0.845372	9.65934e-16
KCNJ11	6.35182	-0.959464	1.41203e-09		MAL2	12.7599	-0.839399	1.0204e-33		ACAT2	9.28281	0.845141	1.0098e-15
CRYBB2P1	7.04687	-0.960041	3.59151e-09		MAP1B	12.8211	-0.839419	4.20755e-39		FLJ44635	10.5519	0.844665	3.14085e-12
PPP3CA	13.6256	-0.96007	0		PCNA	11.1563	-0.839936	1.64104e-32		LRRC61	7.05208	0.844483	4.84169e-07
ZNF678	10.3916	-0.960264	1.38475e-102		CCNA2	9.74137	-0.840002	6.90142e-26		ZNF430	8.68589	0.844331	1.50525e-20
ARMCX5	9.01288	-0.960294	3.79535e-52		INTS1	11.9457	-0.840005	6.91882e-19		HEY1	5.92618	0.84377	6.7466e-05
ZNF334	6.52849	-0.960493	1.73982e-11		ABLIM3	5.50663	-0.840667	0.000103218		EDN2	5.84803	0.843761	0.000545457
LONRF1	9.8444	-0.960691	1.92884e-93		EPHA7	7.94304	-0.840709	2.79183e-14		GNPTAB	12.0611	0.842958	2.80471e-26
RECQL5	8.97806	-0.960723	5.73264e-48		METTL9	10.3051	-0.84077	8.47162e-28		RNF123	10.0591	0.842685	3.51789e-26
PEX10	9.85299	-0.961083	5.54488e-73		SIVA1	8.91096	-0.840865	3.53719e-10		ATXN3	10.3259	0.84258	2.00387e-27
RRS1	9.64007	-0.961606	6.02659e-77		ISOC2	10.3704	-0.840885	9.83564e-14		MARK1	8.64117	0.842445	9.8076e-12
SIX5	7.2976	-0.961911	1.89044e-17		CCDC69	6.25665	-0.841663	2.80472e-06		PCGF6	7.42788	0.841957	1.32053e-08
QTRT1	8.76047	-0.962028	3.04325e-43		AZI1	9.22897	-0.842484	9.74854e-18		RAG1	5.08748	0.841751	0.000878942
FERMT1	7.89367	-0.962834	1.71296e-25		TOMM40	10.0635	-0.842687	1.91366e-19		KLHDC9	5.86318	0.841479	6.9793e-05
FONG	5.08008	-0.963946	0.000334996		LDHD	8.54226	-0.843215	2.12715e-10		SHOX2	5.79354	0.841436	3.40415e-05
TRERF1	9.26141	-0.964115	2.39465e-64		TSEN15	10.7597	-0.844213	1.56503e-37		SLC6A20	5.77507	0.840762	0.000101016
UAP1	12.626	-0.964585	2.32132e-156		R3HDM4	9.71528	-0.844375	1.76545e-12		NR2F2	10.5403	0.840126	8.63116e-33
DUS2L	7.20429	-0.96492	1.96978e-13		RPL22L1	12.5556	-0.844389	7.15895e-26		NEK3	6.84546	0.840086	7.54001e-09
SLC1A5	11.8743	-0.965183	1.64612e-139		EGF	7.18912	-0.844623	1.90057e-09		RAPGEF6	10.8637	0.840014	1.43775e-23
MNX1	7.81582	-0.965481	3.29694e-26		FZD3	9.77429	-0.845549	1.1845e-28		TLE2	8.45292	0.8393	1.45618e-12
LOC100506124	7.2558	-0.965809	5.56419e-09		MIPEP	9.25866	-0.845688	2.25735e-20		SLC38A9	8.9202	0.839285	4.30068e-16
TTC21B	11.19	-0.965918	1.62895e-132		PAPLN	5.72339	-0.846442	0.000135921		LOC257396	6.13981	0.839062	1.27002e-05
MYO15B	7.9593	-0.966381	2.96797e-28		KBTBD8	7.26487	-0.846636	1.56986e-07		HYAL3	8.32281	0.839012	1.74683e-10
TERT	5.5683	-0.967668	1.15499e-06		C11orf2	10.0977	-0.84696	1.85859e-16		ATXN7L2	7.12419	0.838941	8.01487e-07
DEPDC4	5.39117	-0.967704	1.46079e-05		ZWILCH	9.98612	-0.847161	1.31277e-27		HNRNPUL2	9.33662	0.838405	2.00989e-17
PCDHB5	9.49369	-0.967816	1.12461e-68		LONP1	12.6854	-0.847332	1.75539e-29		KLHDC5	10.7508	0.838124	4.34115e-29
SLC35A1	7.55653	-0.968052	1.63717e-20		PPM1M	8.04685	-0.848812	2.70772e-14		PAPD7	10.2697	0.837853	1.96192e-29
PCK2	11.8267	-0.970215	2.29723e-138		DMWD	8.51096	-0.848857	1.2403e-14		SLC16A1	12.4102	0.837767	2.88359e-38
GATA6	6.44244	-0.971124	1.08169e-10		FSCN1	8.28093	-0.849368	3.21658e-11		MRPL9	10.2654	0.837644	8.12871e-33
POLR3G	8.4244	-0.971386	1.63831e-36		C12orf44	9.43306	-0.8498	2.12373e-21		PHF2P1	5.99216	0.837543	3.86641e-05
NETO1	11.24	-0.973448	4.33315e-153		CCDC99	9.69157	-0.849853	7.79589e-29		MAN2C1	9.46035	0.836587	1.66674e-21
ZNF248	9.50857	-0.976097	1.01618e-72		XRCC2	9.30366	-0.849919	2.59683e-18		TAF1B	8.4953	0.836584	2.30163e-16
PRPH	6.58224	-0.976731	1.62025e-12		TDP1	9.69467	-0.850255	4.14369e-30		KCTD15	9.66558	0.836159	3.29421e-25
LOC100128881	8.20953	-0.977445	1.18171e-24		TAF1C	9.57062	-0.850265	1.38481e-20		ZNF25	8.19594	0.836032	1.02497e-12
IDH3G	9.34842	-0.977512	1.00002e-57		STK17A	8.97474	-0.850676	3.67649e-17		SSB	12.3592	0.835795	4.05118e-26
AIM1L	5.65712	-0.978287	1.5808e-06		MCM8	9.94632	-0.850859	5.27308e-30		MTA3	9.38744	0.8357	1.20835e-23
GTPBP2	10.8072	-0.979291	1.84647e-111		CENPO	9.31538	-0.851468	3.11062e-22		CNBP	12.6852	0.83551	4.15779e-37
GOSR2	9.47759	-0.980766	1.20308e-72		LPGAT1	11.0617	-0.852247	2.04078e-32		YY2	6.23408	0.835286	1.53887e-05
PACSIN2	11.1783	-0.980843	4.26019e-143		JAK1	8.18273	-0.852597	7.56368e-15		AQP3	8.19841	0.835214	5.56814e-15
BDP1	12.9135	-0.98122	1.65703e-51		LOC646719	9.08168	-0.852679	4.43935e-20		NOTCH1	12.4181	0.835066	1.07955e-20
KTN1-AS1	5.5866	-0.982659	1.6309e-05		SLC6A6	6.77679	-0.852733	4.99773e-08		PCDH1	8.89293	0.834899	7.95679e-19
MIRLET7BHG	7.69225	-0.9831	7.6118e-20		DNAAF2	9.14513	-0.852975	5.00463e-22		TOM1L1	10.2622	0.834625	2.7568e-22
VSTM2L	5.54017	-0.983725	1.62157e-06		LOC100288748	6.09566	-0.853356	0.000110764		SPIN2B	5.62695	0.834505	0.000106755
LOC440894	5.71083	-0.983841	1.39941e-06		C2orf74	5.56559	-0.853374	0.000457335		RRS1	9.43075	0.834482	5.44161e-23
NBN	10.3301	-0.984219	8.45822e-103		KIAA1715	10.0769	-0.853626	1.52581e-29		CLEC7A	6.47488	0.833753	5.73047e-06
LOC729513	5.0758	-0.984442	4.13034e-05		KIAA1147	10.7059	-0.854397	1.81209e-33		PIGO	9.4031	0.833352	7.41629e-18
AIDA	10.1073	-0.985006	3.63995e-90		C16orf7	6.75215	-0.854836	1.19194e-07		UBE2F	9.18895	0.832983	2.1802e-14
MYBPC1	5.96336	-0.985844	9.33052e-09		FAM116A	9.59679	-0.855141	1.34863e-19		CEP250	11.0791	0.832317	1.66322e-35
TMEM8B	8.57861	-0.987067	3.86231e-40		C7orf29	6.74295	-0.855525	1.85695e-07		PIGH	8.67505	0.830869	1.17133e-16
TRMT1L	9.89058	-0.987908	2.48111e-97		RAB12	9.21248	-0.855614	1.63251e-18		NFKB1	10.5512	0.830824	2.31813e-33
FUBP1	11.7892	-0.98895	2.4483e-171		PPIH	8.85574	-0.855962	2.67493e-17		MTHFD1L	9.37255	0.830516	7.48355e-22
FBXL4	8.98492	-0.990254	1.28166e-43		BIRC5	10.7026	-0.856095	3.54238e-37		PFAS	9.52786	0.830038	5.91495e-22
ZNF783	8.53784	-0.990442	7.54633e-43		SELO	9.18684	-0.856146	2.02229e-12		UBR2	11.5528	0.829875	3.36031e-34
SLC29A2	8.86114	-0.992139	9.03319e-42		C16orf42	8.61334	-0.856283	2.04149e-14		KIAA1109	11.2745	0.829857	1.61247e-20
RARB	6.66485	-0.994151	1.65415e-13		LOC219347	6.05784	-0.856596	4.6912e-06		SLC44A4	9.43828	0.829331	3.25938e-26
MTG1	9.3819	-0.994552	4.62199e-62		ZNF696	8.10646	-0.856712	8.65951e-11		MRPS35	11.3801	0.829025	5.80324e-33
HAGHL	7.68625	-0.995635	6.16518e-19		SLC25A13	10.3449	-0.857204	7.04939e-29		GORASP1	9.75631	0.82844	1.67813e-28
FKBP5	11.6067	-0.99619	5.08183e-76		ZNF787	9.83615	-0.857259	5.73055e-11		DKFZP686I15217	5.87322	0.828421	0.000125011
SNORD44	5.92008	-0.997985	1.4271e-07		SYNM	7.91907	-0.857293	7.93109e-13		CREB1	10.6844	0.827814	9.13203e-28
FAM69B	8.60385	-0.999342	2.97757e-42		CXorf40B	8.58181	-0.85733	3.10829e-20		MLL5	12.493	0.82756	8.12212e-22
GRPEL2	11.6022	-0.999936	4.14038e-148		MAD2L1	9.14231	-0.857877	1.10523e-19		DNAH1	9.36922	0.827489	7.27977e-25
TMEM42	6.67407	-1.00027	2.68988e-13		IGSF3	9.10628	-0.857881	3.37236e-17		ZDHHC23	9.02147	0.827376	6.35005e-21
CEBPG	11.6633	-1.00037	1.69e-188		SMAD9	10.7889	-0.858006	2.11663e-35		MIF4GD	8.20694	0.827314	1.06176e-13
BAI2	6.34467	-1.00108	7.49602e-11		TM9SF3	12.3062	-0.858465	1.14613e-36		GIGYF1	10.5959	0.827122	1.49044e-30
PTPRN2	6.82144	-1.00202	8.84944e-15		MDC1	11.7034	-0.85851	1.61908e-35		DALRD3	7.90309	0.827023	7.26368e-13
NFIB	10.7932	-1.0027	7.3238e-135		BRD3	10.7704	-0.858538	1.3155e-20		RING1	8.66385	0.826554	5.54507e-14
FSIP1	7.67172	-1.00332	2.23694e-22		TMEM50B	9.30098	-0.860258	4.6211e-25		CWC22	10.1151	0.826485	1.95976e-21
LRRC7	5.44768	-1.00342	3.16606e-05		LYAR	9.4827	-0.860781	1.41254e-28		TBC1D30	10.3605	0.825699	2.56617e-29
ZNF169	7.10735	-1.00362	5.92455e-17		RRAS2	8.69817	-0.861349	4.38315e-19		REEP5	11.7603	0.82568	2.57179e-38
AP4S1	7.11998	-1.00397	5.54788e-16		ZNF786	8.14639	-0.861477	7.64308e-17		SLC12A2	10.7821	0.825263	7.03764e-27
GREB1	9.31565	-1.00421	1.78001e-66		TRIM5	8.308	-0.8625	2.69357e-14		GRHL3	6.03642	0.8251	3.42174e-05
FZD3	9.48263	-1.00497	3.58423e-72		KIF2C	10.1618	-0.863232	3.30868e-31		KLF11	9.69439	0.82484	8.00559e-26
MRM1	6.98135	-1.00508	2.38703e-16		MACROD1	7.60988	-0.863273	6.12745e-11		SEMA7A	6.05107	0.824599	1.03025e-05
TRNP1	7.25177	-1.00511	2.87034e-17		SPSB3	8.92482	-0.863664	1.24959e-19		SNUPN	8.6383	0.82456	8.99557e-13
SH3BGRL2	7.53222	-1.00556	9.03784e-24		MTX2	9.64807	-0.863827	2.49479e-14		C12orf35	10.0156	0.823984	1.6883e-14
C5orf54	7.32809	-1.00567	7.30166e-21		SLC22A5	8.35511	-0.863926	1.7754e-18		PIGL	6.2553	0.823979	2.52245e-05
SNORD81	6.00062	-1.00624	1.43737e-08		SEL1L3	11.8219	-0.864042	4.04695e-44		TMEM33	12.0741	0.822951	1.8294e-32
DNAJA3	11.0696	-1.00665	2.63476e-123		MYPOP	6.85652	-0.864692	2.16602e-09		RNF43	8.32304	0.822343	6.06654e-15
TRIM45	7.20117	-1.00748	2.83364e-18		AGPAT2	8.55528	-0.864778	1.23509e-10		RPUSD3	8.02165	0.82176	4.25159e-12
GPR135	5.37495	-1.0082	1.38597e-05		ZC3H3	8.64276	-0.864803	1.43567e-14		KANK3	8.12368	0.82072	1.04513e-11
HNF1B	8.22741	-1.00966	1.58942e-31		MGC23270	5.47963	-0.86546	0.000106537		SETBP1	9.45254	0.820672	3.34048e-20
CARD6	5.92638	-1.01058	1.82394e-06		MMP11	5.61899	-0.865653	6.99591e-05		DDX20	8.88327	0.820422	1.33986e-10
DGKH	9.39395	-1.01074	4.46074e-34		C10orf47	8.79218	-0.866312	1.95995e-16		TRAF3IP2-AS1	6.20287	0.820146	9.03355e-05
DUSP4	9.99549	-1.01077	4.68395e-89		TMEM203	9.45318	-0.866631	1.66215e-26		JAK2	8.76946	0.820099	7.7646e-18
FAM169A	9.06688	-1.01406	1.71225e-59		PIN1	9.4119	-0.866669	4.52226e-16		GAB1	7.78791	0.819774	3.21738e-07
C2orf74	5.2733	-1.01483	1.94393e-05		NAP1L3	6.16361	-0.86671	3.99606e-06		MSX1	6.88152	0.819706	1.76147e-08
ANKRD39	7.08509	-1.0157	8.70627e-19		TECPR1	8.58112	-0.866784	1.19929e-16		OGT	12.8688	0.819642	2.47885e-37
GRIN1	6.86585	-1.016	2.4113e-13		WDR4	8.3057	-0.867132	1.45298e-17		PKDCC	5.29112	0.818591	0.00088258
HOXA1	5.02641	-1.01619	3.97337e-05		PRPF40B	8.94799	-0.867361	2.80607e-20		TMEM25	8.64629	0.817719	1.37692e-14
DCTD	9.67569	-1.01718	5.02033e-65		ARMC6	9.53389	-0.868122	3.19458e-15		SDCCAG8	8.51113	0.817498	2.86468e-17
FGF21	7.17761	-1.01762	2.49619e-19		PPIC	7.15158	-0.86848	8.17938e-11		NSA2	11.8467	0.817327	2.78296e-24
KEAP1	10.1852	-1.01865	3.66886e-93		GMPS	11.2514	-0.869126	7.68742e-40		BRE	9.99168	0.817222	9.54033e-26
HPCAL4	5.46709	-1.01884	2.08745e-06		SLC36A1	8.76232	-0.869409	1.52132e-17		RAB27B	6.74764	0.816977	3.08719e-07
SLMO1	6.31534	-1.02049	3.69976e-11		METTL13	10.0469	-0.869645	1.22471e-28		NBEA	7.59701	0.816954	1.34842e-08
CARD9	5.01826	-1.02099	6.94323e-05		TUBA1A	7.03976	-0.869731	9.76746e-09		ANKRD28	10.7964	0.816393	1.17918e-28
NR2F2	10.7772	-1.02224	3.76385e-149		LOC728723	5.74879	-0.869734	0.000951412		RAB3GAP1	11.2029	0.816002	9.22888e-33
LINC00339	5.98416	-1.0227	1.37803e-08		KIAA1524	9.55897	-0.870364	2.13703e-24		SUSD2	6.31559	0.815888	0.000313909
TMEM136	7.93451	-1.02322	1.04478e-30		PPPDE1	10.958	-0.870407	1.52802e-35		MAP4K3	10.0416	0.81571	1.0947e-23
NBEA	7.84597	-1.02339	2.21353e-22		MAD1L1	8.72939	-0.870455	7.97166e-12		KAT6B	11.2984	0.815707	1.83048e-26
ABLIM1	11.3625	-1.0236	3.95403e-158		LOC149134	5.97809	-0.870678	1.02603e-05		AIP	9.64796	0.815241	2.93945e-19
LYSMD2	7.43564	-1.0241	2.85646e-18		TUBA1B	13.129	-0.87068	2.93673e-27		LOC283174	5.66204	0.815221	9.52175e-05
IKZF2	5.99197	-1.02429	4.7151e-09		LOC399815	7.31777	-0.871182	1.89181e-10		PPP1R2P3	7.68497	0.815192	1.63438e-08
TRPV6	8.6213	-1.02561	1.79668e-45		PLK1	10.0748	-0.871336	3.35967e-19		EIF3E	12.5814	0.814944	1.4433e-35
GPR37	5.80859	-1.02604	2.53546e-08		RORA	5.50334	-0.871452	0.000148072		SLC24A1	7.97527	0.814558	3.83835e-14
ARHGAP33	7.7558	-1.02604	1.16207e-27		KIF27	7.58443	-0.871554	1.62387e-09		TBRG1	11.3225	0.814214	1.09241e-34
KLF4	7.4863	-1.02674	1.07063e-18		DNA2	9.06801	-0.872494	1.44182e-19		FXR1	12.3926	0.813293	8.87008e-36
PCDHB8	7.16991	-1.02675	2.56006e-15		OIP5	7.74266	-0.872518	9.52164e-13		NUDT11	5.96804	0.813229	1.60494e-05
ZFHX3	11.6747	-1.02784	1.25289e-96		MZF1	8.66337	-0.872696	4.15688e-16		POLR1D	11.8251	0.812646	4.58377e-34
WDR4	8.01232	-1.02989	8.69811e-30		MFSD10	8.18805	-0.872866	3.78161e-17		GTF3C3	11.0932	0.812591	9.92586e-33
ASB13	8.11389	-1.03004	4.3868e-29		CAPN10	7.81328	-0.873073	2.48077e-10		PTGR2	9.425	0.812498	3.51079e-18
MMP16	10.288	-1.03141	4.44561e-101		ATAD5	9.14861	-0.873346	1.47581e-17		TSPYL2	19.3272	0.811942	3.91768e-18
SLC48A1	8.57684	-1.0328	6.27819e-47		ZC3H12C	5.26535	-0.873362	0.000630953		SEMA4C	8.20005	0.811355	7.04687e-11
LOC100507266	5.43318	-1.03311	1.86184e-06		C5orf38	5.61828	-0.873816	0.000241818		GFM1	11.6131	0.811151	6.17043e-24
BCHE	8.68282	-1.03324	6.03183e-49		DENR	11.5604	-0.87434	3.30993e-39		FAM160B1	10.8186	0.811031	1.95325e-25
SENP8	6.43158	-1.03354	8.92518e-12		GIPC1	10.8529	-0.874433	1.96527e-20		ZNF341	7.20229	0.810764	6.3821e-07
SLC15A2	5.93229	-1.03506	1.62911e-08		FBXW5	10.697	-0.875137	4.29709e-22		NUDT9	10.4962	0.810519	8.7676e-21
SFXN4	9.33649	-1.03569	7.06542e-62		FPGS	9.95731	-0.875318	1.96192e-19		DCLRE1A	9.89284	0.809243	1.97024e-21
TMEM199	8.70748	-1.03622	6.6756e-49		LOC284757	5.53911	-0.875699	9.73782e-05		ECD	9.82274	0.808978	1.84971e-26
RNF144B	9.01593	-1.03625	9.66152e-61		RAB27A	8.35803	-0.876038	6.55299e-16		IGFBP2	11.2014	0.808904	8.24484e-15
FANCL	7.27934	-1.03683	7.46314e-16		CHEK2	8.55269	-0.876891	8.94229e-19		EHF	13.3785	0.808295	2.69058e-38
RING1	8.91551	-1.03844	2.56481e-50		PGAP3	8.35998	-0.877017	7.2218e-15		PAK1	7.26738	0.808266	5.05456e-09
PTCD2	8.88545	-1.04127	6.3577e-50		DNAJC11	10.2431	-0.877266	8.06487e-26		ARMCX6	7.22304	0.807773	1.88e-09
ANK2	7.03212	-1.04237	9.12466e-18		FAM53B	9.59063	-0.877697	8.1618e-23		CAPRIN2	10.2641	0.80761	7.53686e-23
XBP1	11.77	-1.04321	7.94552e-138		PTPRK	6.8661	-0.877826	2.00147e-06		ZNF559	8.6244	0.807548	2.31527e-15
MRPS34	10.3242	-1.04351	1.8603e-114		ILVBL	9.74973	-0.87787	6.74992e-17		AMIGO1	6.04912	0.806211	6.83762e-05
DUSP2	8.3035	-1.04404	3.17112e-41		CHST14	8.52081	-0.878329	1.21516e-16		EVI5	9.57613	0.806068	5.77842e-21
PCDHGB3	5.2097	-1.0445	6.53888e-06		TBX1	9.51927	-0.878399	5.42375e-10		ELOVL7	10.4532	0.80545	2.84978e-11
RNF166	7.81067	-1.04683	9.23748e-28		VWA2	5.94736	-0.878669	7.84704e-05		ZNF721	10.1002	0.804838	4.59304e-20
AGT	5.42312	-1.04718	2.17935e-06		TRMT61A	8.91309	-0.878669	1.37815e-09		PCDHGA5	6.67832	0.803604	2.36269e-06
PCDHGA6	5.30238	-1.04738	2.76858e-06		BDH1	8.71428	-0.878708	4.38834e-15		ZNF44	9.26802	0.803341	1.48742e-17
PRMT3	8.8887	-1.04747	3.98826e-60		TTC38	9.77712	-0.87919	2.99755e-29		SAMD13	7.35657	0.8033	5.64627e-06
STC2	11.8547	-1.04825	1.54756e-180		TLCD1	8.37945	-0.880109	3.98468e-14		SLC9B2	7.76235	0.803286	1.41702e-08
FGFR2	6.14292	-1.04851	1.74013e-09		SLC39A14	11.6593	-0.881847	1.34768e-41		S100PBP	9.47005	0.802275	8.735e-18
FAM120C	10.3112	-1.04908	2.22049e-131		C12orf51	11.174	-0.882351	2.06738e-42		C1orf198	10.002	0.801908	4.51638e-29
WARS	12.0101	-1.0494	1.38964e-266		RNASEH2A	9.57743	-0.882947	7.04264e-27		ACER3	10.0427	0.801865	1.50547e-23
NOB1	10.1516	-1.05064	3.47311e-100		LOC100506599	7.30286	-0.882964	3.66693e-11		CNIH	11.2556	0.801801	1.89635e-20
DMPK	7.71521	-1.05122	1.44287e-26		LOC100129722	5.39995	-0.883641	0.0003526		EML3	8.26272	0.801597	2.92918e-12
LOC254896	5.66784	-1.05137	7.41305e-08		LOC100507266	5.71944	-0.884488	5.69093e-05		N4BP2	8.77483	0.801316	5.69389e-13
UGT2B4	5.82168	-1.05343	3.96662e-08		PPP3CC	8.58365	-0.884642	3.01038e-20		TRAF3	9.73666	-0.800479	2.86546e-22
IGSF9	8.21593	-1.05403	8.2294e-41		ZNF519	7.03154	-0.884768	1.38623e-09		PLEKHO1	6.78462	-0.800758	6.64389e-07
ALDH3A2	11.816	-1.05426	7.44032e-162		CARS	11.4094	-0.88484	2.38984e-42		SLC35E2B	10.1577	-0.800871	9.41313e-30
LOC388796	7.94127	-1.05591	2.17093e-32		ZYG11B	10.6801	-0.884882	1.23314e-32		B3GAT3	7.51534	-0.800994	5.61478e-10
ACPP	6.76807	-1.05599	1.41626e-15		TCOF1	10.908	-0.885708	9.20508e-23		AURKC	5.15955	-0.801083	0.000903396
ZNF33B	10.2851	-1.05655	7.04592e-76		JOSD2	7.67681	-0.88644	1.09136e-09		KLHL13	7.26629	-0.801399	3.06592e-10
NR3C2	8.48924	-1.05728	3.94186e-42		CAPS2	5.27786	-0.886914	0.000592553		DYM	9.40261	-0.802914	6.83898e-23
MARC1	11.5745	-1.05773	5.61069e-161		TACC3	10.4825	-0.8872	1.27839e-32		C16orf71	5.48545	-0.803073	0.000350515
LPAL2	5.70203	-1.05777	4.58546e-08		PHGDH	13.4091	-0.887236	2.7133e-32		USP20	9.11374	-0.803858	1.54024e-15
TNNI1	6.8762	-1.05793	4.82541e-17		DEPDC1	11.018	-0.887333	8.50511e-26		DCLRE1B	8.3255	-0.804019	3.59825e-13
EPB41L4A-AS1	8.03131	-1.0582	3.00181e-34		BIVM	8.49309	-0.887574	1.26307e-15		LIME1	6.31632	-0.804066	1.10208e-05
RAB27B	7.01382	-1.05829	1.73125e-18		HDGFRP2	10.3543	-0.887865	4.75934e-27		PPM1G	11.5131	-0.805078	1.529e-33
LOC344595	6.99152	-1.06093	4.17607e-15		TPX2	11.5827	-0.887912	3.23432e-44		LOC202181	6.44816	-0.805444	7.27405e-07
CTH	10.3147	-1.06199	8.38994e-106		TRIB3	12.3732	-0.888114	2.82594e-41		SLC7A1	11.4956	-0.805557	3.98651e-35
HSPA13	10.5379	-1.06224	3.91906e-124		TUBB3	7.30412	-0.88966	2.88599e-09		MIB2	8.67971	-0.806015	2.14057e-08
TMEM182	6.81886	-1.06396	1.11734e-16		SIX5	7.5457	-0.889953	3.75075e-09		STAT5B	9.36435	-0.80641	6.81602e-24
NSMAF	9.69202	-1.06468	7.76563e-86		ACSL1	11.7489	-0.890013	4.89539e-36		BIN3	7.50336	-0.80665	3.96949e-09
RAB26	7.64955	-1.06505	4.64652e-24		TTLL11	6.68812	-0.891534	8.49571e-06		DUSP3	11.2309	-0.807794	9.67601e-37
ARHGEF25	5.12865	-1.06553	2.90826e-06		KIF15	8.68347	-0.891678	7.01938e-21		POLR2J4	8.31701	-0.808847	8.93665e-15
PYCR1	11.7712	-1.06699	1.70759e-135		REEP4	9.57292	-0.892829	6.33274e-22		C8orf4	5.84743	-0.809192	4.53139e-05
SAMD13	7.63419	-1.06739	3.44369e-24		FUT3	6.55909	-0.892833	4.99624e-07		RFC5	9.38014	-0.810088	1.14606e-23
SMYD2	7.12431	-1.06817	6.5128e-21		DKFZP586I1420	6.51831	-0.894303	1.28642e-08		MAFK	9.06407	-0.810133	2.49051e-18
MTERFD2	10.9461	-1.06867	4.41062e-173		MRPL23	9.41887	-0.894559	5.65986e-21		TMEM165	9.90646	-0.810234	1.21735e-23
SPRYD4	9.18899	-1.0696	4.46997e-68		LMNB2	11.5066	-0.894837	2.53362e-34		LOC100506730	6.68218	-0.810743	1.0992e-06
CD151	9.81515	-1.07044	1.84307e-67		GCHFR	7.51929	-0.896483	1.96069e-12		YPEL1	7.2586	-0.811439	1.11208e-07
SLC16A6	8.37817	-1.07087	1.29768e-31		MVK	7.75372	-0.896972	1.01316e-12		LOC286367	5.3865	-0.812132	0.000518717
RIMS4	5.17314	-1.071	1.08155e-05		ZNF23	7.18332	-0.897059	1.3118e-10		RECK	7.37042	-0.812525	2.68827e-11
NEK3	7.10691	-1.07125	1.3923e-19		NOC4L	8.48021	-0.897932	6.46388e-14		LOC100129534	7.01528	-0.812742	1.09176e-06
ADAM7	7.27781	-1.07136	4.30067e-20		JMJD5	6.87153	-0.897949	2.94027e-09		KIAA0415	8.82367	-0.812751	5.17523e-13
ZNRD1-AS1	5.82664	-1.0725	6.49191e-09		RGS3	9.96915	-0.898232	1.74164e-31		SLC9A3R2	9.11032	-0.813562	4.16531e-13
PIK3R1	10.6526	-1.07562	5.8259e-154		TUBE1	9.71551	-0.89861	3.66707e-24		ELAVL1	11.5675	-0.815062	1.98769e-30
HNRPDL	12.0819	-1.07563	7.59089e-203		DOHH	8.15689	-0.899248	4.25115e-14		PLD1	5.89161	-0.81536	0.000171559
NFXL1	9.12306	-1.07698	8.64091e-66		TRAP1	11.5457	-0.899914	1.97906e-25		KRBA1	7.25452	-0.815361	1.1935e-06
GDPD1	8.40489	-1.07713	7.17543e-47		LPP-AS2	6.84506	-0.900152	8.48e-09		MRAS	7.33862	-0.815526	5.90263e-10
TSC2	10.6145	-1.07717	1.85981e-124		TRMT2A	9.29959	-0.900374	1.92518e-25		ATP6V0C	11.9498	-0.815552	4.1561e-09
RORB	5.52541	-1.07744	1.16025e-06		PRSS53	6.04973	-0.900476	2.56892e-06		CCDC71	7.87386	-0.816557	1.23042e-12
MET	5.36979	-1.07925	3.34594e-06		MKKS	10.1005	-0.900482	1.51925e-35		AVL9	9.44589	-0.81771	7.60041e-25
PIGO	9.67206	-1.07967	3.56285e-102		SLC25A42	7.75958	-0.900766	3.35621e-14		NFE2L2	10.8815	-0.819986	1.81898e-33
THBS2	5.80666	-1.0804	2.00391e-08		ITPA	8.66881	-0.902317	9.153e-13		LOC100505894	5.42345	-0.821016	0.000200552
SNORD22	5.26657	-1.08113	7.4853e-07		ADAM10	11.4643	-0.902675	6.66355e-43		ATG2A	9.79729	-0.822457	1.04128e-20
CMTM1	5.56884	-1.08287	5.90682e-07		STIL	10.1144	-0.902752	1.21921e-35		HECA	9.15712	-0.822615	1.41234e-22
PPM1E	6.16043	-1.08329	7.7209e-12		NFIX	14.0766	-0.903421	6.07654e-28		AKAP6	5.81606	-0.823427	0.00011756
LDLRAD3	8.67618	-1.08414	2.58292e-52		SLC25A4	9.79662	-0.9037	1.32013e-32		AQP1	5.5264	-0.823492	0.000265014
PRKAR1B	7.60802	-1.08587	1.16121e-28		PCDH17	6.6939	-0.903824	1.8781e-07		KLHL22	7.70145	-0.823542	3.85411e-10
TAMM41	7.41392	-1.08602	1.59019e-25		CRLS1	10.0441	-0.903983	4.91576e-36		IDE	10.7842	-0.823741	3.79144e-33
FLJ33630	7.56415	-1.08621	2.00845e-26		SLC35B4	10.0266	-0.904955	2.20904e-32		GINS1	9.45654	-0.823981	6.83151e-22
WDR90	9.51919	-1.08732	3.37891e-89		TAZ	7.97972	-0.905082	7.25383e-16		RASSF1	7.84262	-0.824131	4.01043e-13
CA5BP1	6.75576	-1.08746	6.14513e-16		DHRS12	6.91095	-0.905203	6.69807e-11		TAPBPL	6.23519	-0.824461	5.39304e-06
TTC12	8.25178	-1.08779	1.56154e-43		ASS1	11.2813	-0.905573	4.51673e-35		STEAP3	8.60127	-0.8249	5.47512e-20
GCNT1	9.61951	-1.08859	2.53691e-84		MAPK8	8.95088	-0.905628	2.71083e-25		PPP1R3D	8.18536	-0.824979	2.91948e-16
ZDHHC23	9.29817	-1.08913	6.78132e-83		CEBPB	10.8535	-0.905679	1.99021e-19		STAG3	6.64344	-0.825795	9.64904e-07
SNORD80	5.51506	-1.08915	1.13053e-07		EXOSC4	8.39514	-0.90617	3.03503e-16		KPNA2	11.8389	-0.825813	8.34942e-41
KCTD15	9.93843	-1.09046	3.3847e-84		TMEM120B	9.7484	-0.90715	6.39683e-33		MCM3	9.57165	-0.825977	5.49355e-27
TNFAIP2	7.07548	-1.09124	3.07448e-20		C11orf61	7.3415	-0.907284	1.08787e-11		MYO1E	8.55038	-0.826177	1.13785e-16
TMEM150A	7.09755	-1.09174	3.03387e-20		FLJ35390	5.29493	-0.907767	0.000545891		TMEM117	6.68314	-0.826288	5.22088e-08
NT5C	8.16693	-1.09213	1.30967e-42		GLB1L2	8.67528	-0.908246	1.44389e-18		TP53	11.4089	-0.827441	3.53113e-39
TUBA3D	7.28142	-1.09285	1.8386e-24		ACOX2	8.97341	-0.908392	2.32787e-24		ST6GAL1	6.30201	-0.827953	1.5143e-05
ATF4	12.922	-1.09361	5.23801e-174		ZNF500	7.70571	-0.909621	1.32202e-14		TAOK2	10.8635	-0.829882	2.4931e-31
ENOX1	7.76745	-1.09407	1.24903e-31		MKI67	12.4752	-0.910136	1.37912e-47		WDR66	5.84675	-0.829908	1.6197e-05
SNORD29	5.59589	-1.09553	4.07511e-08		LAMA3	11.5724	-0.911051	2.01648e-44		ZNF596	7.05735	-0.831609	6.00578e-09
KCNN2	10.1314	-1.09695	4.5151e-94		FAM72B	6.53635	-0.911865	1.82437e-07		C1R	6.94477	-0.832356	5.67889e-09
THNSL1	9.28874	-1.09723	4.6972e-74		ADAT3	7.63161	-0.91195	2.44075e-12		DIAPH1	12.5268	-0.832986	2.32953e-44
GANC	6.79518	-1.09776	1.48734e-16		NIT2	10.0864	-0.912127	1.70559e-27		FZD4	9.31202	-0.833018	3.58653e-25
NTHL1	7.75367	-1.09843	4.52307e-32		AGTRAP	9.93136	-0.912255	6.46145e-28		ABHD15	7.31028	-0.833358	3.563e-11
SNORD79	5.4446	-1.0987	8.20698e-08		FADS1	10.3745	-0.912585	3.09063e-34		ACTN4	12.7972	-0.833499	1.89366e-19
SARS	12.9593	-1.09922	0		PITPNC1	7.25108	-0.913167	3.98073e-07		EEA1	9.85291	-0.833928	1.20493e-13
C15orf41	6.73822	-1.09996	2.30087e-16		LIN7B	5.62573	-0.91319	3.7975e-05		LOC400236	6.29164	-0.835551	9.96116e-07
LOC284757	5.21504	-1.10031	2.70182e-06		PCSK4	6.36446	-0.913236	4.78211e-07		C5orf34	7.64374	-0.83573	1.82422e-12
ELFN1	5.13915	-1.10089	2.9263e-06		H1FX	11.3966	-0.913419	8.85622e-20		PRSS8	10.4416	-0.836791	2.57825e-23
BEND4	9.49757	-1.10111	6.56652e-81		KDM4D	5.33137	-0.913758	5.67779e-05		TMC5	5.62488	-0.837023	5.26141e-05
C14orf126	9.44513	-1.10156	3.66811e-76		FBXO5	9.11461	-0.913905	1.08119e-24		FMO5	5.6054	-0.837448	0.000169491
PTGES2	10.1841	-1.10199	2.2753e-124		LINC00087	5.13731	-0.914419	0.000240224		C21orf33	9.5973	-0.838437	5.54707e-16
TNS3	5.11136	-1.10207	3.4505e-06		KLHL35	6.60101	-0.914916	1.011e-08		NDC80	9.41053	-0.83871	2.16869e-23
SLC35G1	7.87865	-1.10219	3.22284e-27		UNC5A	6.21742	-0.915442	1.3028e-07		SLC25A10	9.86522	-0.838764	3.46803e-20
CTAGE7P	6.29129	-1.10237	3.56528e-13		PTGES2	10.4893	-0.91566	2.35785e-27		FASTK	9.65474	-0.83962	3.3844e-17
CCDC102A	5.96937	-1.10313	1.85296e-10		ANLN	10.6982	-0.91719	1.11538e-36		GEMIN4	9.57816	-0.839649	6.10536e-22
HLA-DMA	7.45381	-1.10352	2.119e-24		TMTC4	9.56755	-0.918472	4.91678e-27		GPD2	10.0047	-0.83972	5.25374e-31
RDH10	11.0966	-1.1041	8.69809e-195		MAF	9.45971	-0.918763	3.45463e-21		ARPC1B	9.73323	-0.840356	5.77476e-20
KLK3	12.8583	-1.10471	6.59478e-176		R3HDM2	10.8119	-0.920173	2.03614e-36		ZNF404	6.06335	-0.841363	0.000134834
METTL1	7.90747	-1.10507	1.66906e-36		DHX35	8.56671	-0.920654	1.92854e-21		ANAPC2	9.21519	-0.842819	5.29567e-13
PKD1P1	6.43297	-1.10566	1.85075e-12		MBNL3	9.71795	-0.920953	5.25735e-25		TTC7A	7.0203	-0.842887	2.8927e-09
LOC145837	6.51449	-1.1062	2.45377e-14		ZNF783	8.78458	-0.920961	2.68297e-24		A4GALT	5.53648	-0.843161	8.64615e-05
DMWD	8.17003	-1.10682	2.64401e-42		RIMS4	5.45978	-0.921208	0.000103824		POC1A	7.99997	-0.845516	3.58666e-12
GRB14	7.23952	-1.10687	7.2959e-18		GPC6	8.46258	-0.921844	1.41589e-21		OSTalpha	7.09119	-0.846335	1.18025e-10
GRPR	5.48595	-1.10719	1.97744e-07		TCTEX1D2	5.92289	-0.921902	4.83445e-06		KCNK1	9.75118	-0.846821	6.2547e-26
CXorf40B	8.24258	-1.11198	1.21208e-44		ARPC1B	10.0874	-0.92206	1.158e-24		ARHGAP27	9.00436	-0.846863	4.05648e-19
TUBE1	9.3968	-1.11231	1.86711e-61		OTUB2	8.15304	-0.92235	1.36037e-16		CLDN23	6.52911	-0.847229	3.4968e-07
CAPN5	9.84724	-1.11234	5.10183e-122		RPUSD1	9.03616	-0.922715	7.00593e-14		ATP13A2	9.24546	-0.847282	1.06847e-22
NOD1	6.84305	-1.11381	4.50508e-18		SLC25A24	8.29937	-0.922741	1.85236e-18		DNAJC11	9.915	-0.847355	1.37763e-24
ARHGAP26	9.12666	-1.11422	1.65454e-78		TRIM11	10.341	-0.923001	8.62592e-30		DOK4	5.98214	-0.848544	6.55849e-06
ARX	5.77575	-1.11464	1.6119e-09		LGI2	6.42284	-0.923429	5.14345e-07		PHACTR4	10.2011	-0.84865	1.12165e-24
WDR6	10.6888	-1.11473	1.14979e-162		NBR2	8.38672	-0.924288	8.87129e-21		DYNLT1	9.05605	-0.84897	4.79894e-21
ZBTB47	7.41341	-1.1151	3.36343e-27		TRIM14	10.0936	-0.924641	7.37705e-35		WIPI1	7.97653	-0.850223	1.723e-16
ARHGEF26	12.19	-1.11597	3.23E-318		DDX11	8.74398	-0.924658	6.47156e-21		ANK3	13.177	-0.850525	1.91982e-36
STK32C	8.17942	-1.11654	1.0838e-26		POR	10.0581	-0.925071	4.14498e-21		FADD	8.4216	-0.851756	4.48973e-20
TNFSF15	7.5683	-1.12103	8.28939e-28		VIPR1	7.97304	-0.925197	6.93996e-14		NAPB	9.20629	-0.85192	2.57331e-26
SHPRH	9.58894	-1.12181	2.36275e-71		SLC25A19	7.20308	-0.925248	1.55247e-12		LOC100009676	6.49001	-0.852032	1.58699e-07
RCN1	11.0201	-1.12368	9.11283e-188		MID1IP1	11.2285	-0.925921	5.14908e-21		CFLAR	10.3462	-0.852052	3.2412e-26
SCCPDH	8.15062	-1.12476	4.41351e-36		PTGFR	11.3356	-0.926732	9.9561e-36		ABR	11.0149	-0.852147	2.07885e-25
FAM83F	7.596	-1.12498	5.62274e-27		NUDT12	9.74755	-0.926773	1.04716e-25		SPTSSA	10.0675	-0.85245	2.32064e-18
CDK6	6.24521	-1.12512	4.50833e-11		MSTO2P	6.51849	-0.927963	1.13359e-07		FBXL6	7.63353	-0.852523	9.23377e-12
PCDHGA4	5.99672	-1.12528	3.1465e-09		AP2A1	10.8891	-0.928309	7.48456e-28		ATAD2	11.1371	-0.852571	4.21651e-31
EPHX2	8.72874	-1.12627	1.40268e-61		SLC23A2	9.90615	-0.928349	1.22176e-31		VAV2	9.59543	-0.852631	2.80131e-23
MAOA	12.6558	-1.12678	3.66435e-238		CCNB3	5.40773	-0.928667	0.00010962		ARL4D	5.74961	-0.853439	2.4854e-05
NKX3-1	12.3812	-1.12906	3.76053e-157		TEX30	8.03364	-0.928895	3.16181e-19		TRAIP	6.62002	-0.854382	6.83896e-07
FGD3	5.04303	-1.12989	1.87747e-05		SLC29A2	9.10461	-0.929053	1.85472e-22		CMIP	10.2622	-0.854438	6.00045e-16
SNORD76	5.88854	-1.13043	5.46563e-09		PEX16	8.08492	-0.929898	3.15303e-11		CCDC99	9.38418	-0.859586	9.54287e-26
ZNF519	6.69647	-1.13153	1.91195e-15		CDK10	9.39022	-0.929971	1.12746e-26		C12orf49	10.4677	-0.860066	4.22851e-33
CDCA7	8.53692	-1.13266	4.22317e-43		TXNDC5	6.83882	-0.930285	8.65364e-08		ITPR2	7.56247	-0.861677	6.68816e-10
MTAP	10.0053	-1.13417	2.55674e-95		OSGIN2	9.68039	-0.932333	1.60096e-30		TOLLIP	9.98144	-0.861691	9.16103e-26
TRIM46	5.58487	-1.13511	8.72194e-08		CMTM8	6.08164	-0.932554	7.99676e-06		FAM201A	5.57485	-0.862097	5.1098e-05
NBEAL2	10.3318	-1.13578	5.20488e-110		UHRF1BP1	11.3658	-0.932725	7.8908e-44		SLC23A2	9.56084	-0.862326	5.5036e-27
PSPH	10.7374	-1.13826	5.27929e-134		CECR5	9.19167	-0.933675	7.18022e-28		PIN1	9.09648	-0.862632	2.46029e-16
CXCR7	10.707	-1.13895	4.23271e-141		SGOL1	8.36953	-0.934449	2.05883e-20		FBXL22	5.11461	-0.86282	0.000620367
GPT	5.72864	-1.13979	2.50073e-09		HSD17B1	8.92389	-0.934797	2.97437e-21		CDC42EP2	6.8143	-0.863027	4.92126e-08
TTC27	9.28003	-1.14238	9.63175e-75		IMPA1	9.63933	-0.935848	1.40626e-33		TTC28	5.88202	-0.863158	7.68922e-06
CGREF1	8.18593	-1.14351	6.84214e-37		TRIP13	9.14392	-0.935918	1.12135e-24		TUBA1A	6.72471	-0.863192	8.56057e-07
TRPS1	5.6191	-1.14366	4.00859e-08		DDX12P	7.38385	-0.936394	3.02312e-14		KIAA1147	10.3985	-0.864081	8.67405e-35
MEIS1	8.10485	-1.14396	1.21136e-32		SESN3	9.32463	-0.936817	2.19051e-29		CCDC85C	11.1439	-0.864508	2.09439e-27
ZBTB26	7.72688	-1.14416	2.03801e-31		MSRB2	8.32769	-0.939335	3.04461e-20		PNP	9.68523	-0.86453	5.73007e-25
ADSL	10.2532	-1.1463	2.99653e-135		ALDH16A1	9.1433	-0.939939	8.25989e-14		KAZALD1	6.3461	-0.864858	3.59635e-06
TMEM55A	7.24497	-1.14636	7.30491e-26		TOR2A	7.39292	-0.940104	4.80396e-14		ZNFX1	10.7972	-0.864872	7.24457e-34
METTL8	9.45536	-1.14883	1.43129e-77		NRP1	12.5977	-0.940242	1.34694e-33		SDC1	9.53539	-0.864952	1.16681e-28
PPFIA2	11.1203	-1.14899	1.65315e-138		EIF4EBP2	12.2041	-0.940421	1.31481e-47		GAS6	8.42474	-0.86597	1.67161e-17
RNF41	11.7123	-1.14995	1.13578e-244		IL4R	6.53744	-0.940793	1.12341e-08		ZBTB8A	8.00866	-0.866033	1.35626e-12
MED20	8.1992	-1.15058	2.08739e-37		NFE2L2	11.2547	-0.941753	1.03871e-44		HAUS8	7.49968	-0.866228	5.43618e-12
LOC100130417	5.66992	-1.15132	1.02529e-07		LOC730101	8.70267	-0.942241	2.0406e-22		C1orf86	8.69395	-0.866451	5.79024e-12
NPIP	6.75919	-1.15152	1.56298e-15		MIR3064	6.56053	-0.942312	1.58099e-09		ZYG11B	10.3594	-0.86737	3.58675e-30
UGT2B11	12.3614	-1.15189	2.15372e-283		COMMD8	8.58898	-0.942455	1.93083e-20		CADM4	7.22352	-0.867429	5.13476e-12
FAM65B	10.5452	-1.15332	1.4216e-141		LOC650623	7.34171	-0.94342	1.01131e-13		PTPRG	7.64759	-0.867461	1.12712e-13
KLF5	8.52884	-1.15372	1.08979e-51		C11orf82	8.87913	-0.944388	1.24557e-25		KBTBD11	6.00594	-0.868379	1.46793e-06
ZBTB16	8.56236	-1.15704	8.71492e-50		TMEM52	8.36528	-0.944816	3.55043e-21		TRANK1	6.09777	-0.868607	2.34764e-06
L3MBTL3	7.9755	-1.15878	1.75157e-22		ZNF718	6.39333	-0.944877	8.75388e-06		SLC16A3	5.82075	-0.870084	0.000417742
MYCBP2	13.1117	-1.16092	1.20973e-122		METAP1D	7.27605	-0.945341	2.48077e-10		CCDC134	6.36901	-0.870441	1.99141e-06
TLCD1	8.02678	-1.16107	4.1155e-28		ZDHHC13	9.30175	-0.946293	1.81981e-20		FAM86HP	5.52204	-0.870494	7.25661e-05
DYNC2H1	9.99872	-1.16158	1.0609e-84		ARL4D	6.11	-0.948592	1.71385e-07		EME1	7.37398	-0.870576	2.83887e-09
SVEP1	5.2897	-1.16283	2.01964e-07		HPS6	8.76586	-0.948608	1.08604e-17		PFKP	9.84208	-0.871104	6.89184e-21
NAALAD2	8.06349	-1.16286	4.9695e-28		CDCA8	9.49063	-0.949102	3.10947e-31		BDH1	8.39722	-0.871133	2.01488e-13
AKAP7	7.3598	-1.16781	2.82134e-26		DYM	9.788	-0.949322	1.46951e-31		PRKAG2	7.79873	-0.871286	2.80352e-07
LENG9	8.31927	-1.16845	6.90705e-48		NTHL1	8.04005	-0.949775	3.44223e-16		C1orf135	6.89481	-0.871391	2.52748e-09
RIMS1	8.82848	-1.16879	7.06089e-64		NCKIPSD	8.99908	-0.950044	1.42593e-25		RGL4	8.23122	-0.871479	2.9812e-10
EXOC6	8.866	-1.17095	2.16048e-66		DMBX1	6.43772	-0.950187	1.64444e-08		JOSD2	7.35534	-0.871665	3.80941e-09
MAPK12	8.45073	-1.17171	2.31768e-37		LOC400927	5.19705	-0.950673	0.000736677		DCAKD	8.26032	-0.872524	5.12653e-14
PMAIP1	8.76752	-1.1734	1.44196e-62		FADS2	12.8682	-0.950949	2.29216e-39		ZNF324	8.08527	-0.87404	2.95438e-14
PGBD3	7.09181	-1.17428	6.36573e-23		KIF23	8.9838	-0.951873	4.14625e-23		MFSD3	7.35654	-0.875001	2.52939e-08
EFNA5	11.2215	-1.17473	1.27128e-210		PSMC3IP	7.24348	-0.952622	8.55012e-12		C9orf89	7.6844	-0.875094	9.69471e-14
ITPR1	8.34273	-1.17531	1.32452e-51		CCDC122	5.7802	-0.953179	1.37091e-05		GRIN3B	5.36894	-0.875111	0.000323637
C9orf152	9.06128	-1.17862	1.15813e-84		KIF11	10.3139	-0.953298	5.83794e-36		RDM1	5.48038	-0.875281	0.000182047
HSH2D	6.61063	-1.17898	1.55756e-17		KCMF1	10.609	-0.95339	1.24192e-24		ACOT2	8.51347	-0.8758	2.95704e-12
IKBKE	5.27192	-1.17899	6.3929e-08		BOP1	6.76166	-0.953427	7.83553e-08		LOC100859930	9.02648	-0.876008	3.47034e-23
PNPLA7	8.25439	-1.18189	1.32129e-42		FAM50A	10.0732	-0.953441	2.15778e-36		VASP	9.62094	-0.876021	3.13927e-19
SYNGAP1	8.78363	-1.18348	1.65855e-66		STRA13	8.94349	-0.953559	4.39147e-15		GPSM2	9.43515	-0.87626	1.65044e-27
SYT4	10.9679	-1.18766	1.39739e-223		RFC3	10.0403	-0.953563	9.46967e-32		PLEKHJ1	7.82738	-0.87631	1.40706e-09
RHBDD1	9.86091	-1.1892	8.58182e-135		KLC1	10.4412	-0.953571	3.3275e-41		SNN	9.35806	-0.876868	4.8928e-26
CRYM	5.23797	-1.18932	1.09124e-07		TDRD1	6.18964	-0.953646	2.60633e-07		CERS5	8.52619	-0.877698	2.02264e-20
KLK2	10.7476	-1.18967	3.02401e-135		PABPC1L	10.5037	-0.954608	3.63064e-36		LDOC1L	9.69402	-0.878671	3.65168e-28
STX19	6.4662	-1.19006	3.12879e-15		RAB15	9.14439	-0.955268	9.00203e-27		IRF2BP1	8.4811	-0.880341	1.74329e-15
TRDMT1	7.72754	-1.19187	1.96716e-32		THUMPD2	8.03253	-0.955373	1.83193e-18		LRP2BP	5.73561	-0.881432	1.05967e-05
ZBTB25	7.60347	-1.19298	1.37792e-32		ARMCX4	8.14965	-0.955693	1.647e-14		BPHL	7.53731	-0.881782	1.63678e-14
LOC100128361	5.76203	-1.19312	4.69492e-11		BIN1	9.9387	-0.955949	1.09013e-26		ADORA2B	6.83001	-0.882067	2.82508e-08
CCNB3	5.0619	-1.19545	4.8976e-07		MAGEA1	6.20347	-0.957479	3.06653e-07		ELF4	7.81474	-0.882449	3.21886e-14
TET1	7.41024	-1.19682	2.23114e-25		HMGN1	11.526	-0.957838	1.83377e-26		BAHCC1	7.56372	-0.882525	1.94333e-11
WNT10B	6.79463	-1.19745	1.18647e-20		LOC200772	7.63666	-0.958882	1.40267e-10		BCORL1	9.09259	-0.883417	2.8137e-20
EAF2	6.20444	-1.19747	2.65915e-13		SH3GLB2	10.7466	-0.959098	3.29656e-27		CENPE	10.5609	-0.883769	3.14552e-13
ZPLD1	6.10346	-1.19916	1.36549e-13		ARMC12	5.16301	-0.959263	0.000141674		ARHGAP11A	9.64234	-0.884199	6.08792e-32
LYPLAL1	9.76888	-1.20077	3.94838e-121		BUB1B	10.1579	-0.960706	9.27041e-37		RAB12	8.91525	-0.886029	8.31842e-23
LOC645249	7.09834	-1.20166	4.05252e-24		GNB4	10.0908	-0.960904	7.97032e-20		ZC3H3	8.33997	-0.88641	9.39875e-13
SLC22A31	5.1601	-1.20275	4.03158e-07		COBRA1	9.96591	-0.960935	7.48941e-24		HGD	8.611	-0.887191	2.47516e-20
SMAGP	6.01219	-1.20355	9.71752e-13		MORC2-AS1	6.78977	-0.960986	2.56881e-08		TRAPPC9	9.21878	-0.887595	5.74545e-22
MYT1	7.34929	-1.20372	1.93464e-28		RORB	5.79485	-0.961412	2.65534e-05		BCKDHB	8.62862	-0.887654	2.17622e-23
SLC4A5	8.73357	-1.20458	8.59144e-68		FBRSL1	10.288	-0.962241	3.81773e-25		NKD2	7.03798	-0.887798	1.33853e-10
IGF1R	10.1101	-1.20647	1.41599e-139		ZFHX2	7.99179	-0.96356	3.00975e-17		RUSC2	8.53369	-0.888642	5.22925e-17
GPX8	9.27094	-1.20741	8.71286e-89		C4orf21	7.65566	-0.96376	5.65399e-13		ZNF720	6.42299	-0.888916	2.61038e-08
LOC283174	6.00431	-1.20862	7.36514e-12		IVD	10.9926	-0.96419	1.08584e-27		LOC144486	5.0433	-0.889058	0.000695989
KIAA1430	11.1444	-1.2113	4.92458e-219		ZNF775	6.18415	-0.965226	1.69671e-07		RAD51AP1	7.97299	-0.889738	5.86379e-15
ARMC6	9.14947	-1.21263	1.73685e-44		NUCKS1	14.0005	-0.965556	3.53536e-57		AHDC1	9.76837	-0.890899	1.49693e-20
KIAA1257	6.80843	-1.21554	1.32823e-21		PTPRM	6.00556	-0.966144	7.01594e-06		CPSF4	9.73635	-0.890918	1.35669e-30
AR	13.1771	-1.21624	0		GPRIN2	8.77713	-0.966903	1.66014e-12		HOGA1	7.58792	-0.890977	3.00972e-08
NUDT12	9.38955	-1.21877	3.53502e-73		DGKQ	9.67856	-0.966995	1.28902e-18		R3HDM4	9.42469	-0.891021	1.36329e-13
INPP4B	7.00543	-1.2204	1.86828e-18		SPRN	7.87755	-0.968175	3.42981e-11		ZNHIT2	7.27952	-0.891693	4.69602e-10
PKDCC	5.63796	-1.22083	1.87424e-10		LOC100287015	6.4724	-0.968762	1.64439e-08		CENPO	9.02338	-0.892023	3.02694e-25
FCHSD1	5.64265	-1.22084	2.10111e-09		ARHGAP11A	9.99738	-0.969153	4.31041e-36		ZNF627	8.54777	-0.892402	1.65447e-16
RPL22L1	12.1549	-1.22208	1.16417e-307		WNT10B	7.12076	-0.969351	5.6683e-11		LOC100288198	5.7378	-0.893305	2.15712e-05
ZNF782	8.03856	-1.22246	4.31702e-37		CPNE7	10.0399	-0.970333	2.28531e-25		FZD5	9.94278	-0.893882	1.6776e-34
RAG1	5.42374	-1.22317	6.24854e-09		NDOR1	10.3215	-0.971425	6.00034e-31		TTLL1	6.44771	-0.894476	4.38374e-07
CYP2J2	6.80695	-1.22328	5.05138e-21		MREG	8.10294	-0.972374	3.70432e-21		IFNAR2	7.61859	-0.895	5.75121e-14
ZNF300P1	7.01205	-1.22479	8.81267e-23		ERCC6L	8.6431	-0.972762	1.70256e-21		NOXO1	6.15806	-0.895395	1.52674e-05
ISX	7.03144	-1.22557	2.16812e-24		RACGAP1P	5.16133	-0.973077	0.000124742		SDCBP	11.2745	-0.895538	5.68286e-38
SLC19A1	8.74964	-1.22635	4.856e-65		MYEF2	7.51687	-0.973571	1.07713e-16		FAM100B	9.99094	-0.895708	1.17373e-13
DHRS3	7.05798	-1.22697	1.91183e-23		DHX37	9.64046	-0.974315	3.84286e-26		FADS2	12.5279	-0.896152	4.41943e-39
IDUA	7.82083	-1.22805	5.17573e-29		RELT	5.69393	-0.974417	5.91073e-05		C4orf21	7.31031	-0.896553	3.62907e-11
CMTM7	6.5031	-1.23001	1.89044e-17		TNFAIP3	6.07954	-0.97559	5.64892e-07		UNC5A	5.89506	-0.896988	2.90413e-06
DNAH10	7.38873	-1.23002	1.97034e-29		ATP13A2	9.62269	-0.975711	1.35503e-29		SYNM	7.62708	-0.897493	1.00091e-12
ZNF772	9.82382	-1.23002	3.68495e-112		SAMD12	7.55404	-0.975821	4.10368e-16		NACC1	11.9234	-0.897507	1.23811e-30
ELAC1	6.25677	-1.23003	3.31068e-14		TNFRSF18	5.78913	-0.97583	1.08038e-05		WRAP53	8.34736	-0.897742	1.39942e-15
EPHA3	6.63901	-1.2301	2.91323e-18		CERK	6.64157	-0.975836	4.37906e-09		TRIM56	8.29611	-0.897831	8.08872e-20
GDAP1	8.02957	-1.23016	3.96033e-47		SSU72	11.491	-0.976712	1.47885e-40		TAB1	7.74286	-0.898181	9.30322e-14
BOP1	6.40996	-1.2323	6.4262e-15		MCM2	11.1642	-0.97701	7.82713e-45		TYSND1	8.28066	-0.898963	1.864e-12
ZDHHC8P1	5.88495	-1.23533	1.61185e-11		HELLS	8.95202	-0.977454	9.29041e-26		OSGIN1	5.26823	-0.899416	9.22633e-05
COQ9	9.74182	-1.2386	5.20263e-127		C16orf91	7.40646	-0.977528	6.27784e-06		TIMELESS	10.9956	-0.901137	4.90068e-33
NR1D2	10.4942	-1.23872	7.53164e-126		ACTR1B	9.73985	-0.978007	1.52185e-16		ZNF492	5.47683	-0.901287	8.35804e-05
CEBPB	10.4748	-1.23949	1.14377e-130		MXRA7	6.05733	-0.978208	5.50863e-07		MTSS1L	10.4049	-0.901388	8.94312e-21
PRKG2	5.61686	-1.24032	6.61283e-07		ARHGAP33	7.9916	-0.978667	5.45748e-19		NCLN	9.86162	-0.902017	1.8398e-23
ITFG2	7.79836	-1.24156	1.66969e-36		NADKD1	10.8021	-0.979317	6.02135e-42		FAM69A	7.51742	-0.902899	6.86271e-15
GALNT7	10.299	-1.24307	1.90887e-148		DBN1	11.7542	-0.979881	1.55549e-37		DNLZ	7.11001	-0.903283	3.20805e-08
PICK1	8.7272	-1.24424	3.36914e-52		XBP1	12.0136	-0.980109	1.14758e-57		LRR1	9.04293	-0.904706	1.75783e-27
GLYCTK	5.58639	-1.24567	5.65333e-10		FKBP9	8.10823	-0.980321	1.47656e-21		SLC10A1	5.5042	-0.904846	0.000113
CBS	11.9821	-1.24594	1.04655e-252		BORA	6.56252	-0.980571	1.85617e-08		ME2	9.98403	-0.906717	1.75783e-27
RGS19	5.73141	-1.24724	1.61734e-11		LOC100288842	6.55271	-0.980694	2.79554e-09		ZCCHC24	9.65946	-0.907139	1.32665e-34
TARP	7.99565	-1.24973	7.41517e-46		NAA20	10.7291	-0.9807	4.5183e-37		BRCA1	9.06564	-0.907851	2.47683e-20
FLJ45974	6.791	-1.25005	5.86166e-21		PPP1R16A	8.62386	-0.98089	2.06474e-12		ZDBF2	7.53915	-0.908097	1.53457e-07
ATP1A1OS	6.01492	-1.25321	7.94019e-14		PIF1	6.99943	-0.98123	3.40889e-06		KIAA1522	12.9744	-0.90867	8.49235e-41
ADAMTS1	11.1321	-1.25427	1.23672e-223		B9D1	5.93955	-0.982978	4.03369e-06		CLYBL	6.28504	-0.90908	9.06729e-07
TRMT11	8.80638	-1.25504	1.13943e-72		ZAK	9.03928	-0.983889	7.67484e-28		ANKRD6	5.47711	-0.909322	4.34871e-05
EEF1DP3	5.1395	-1.25537	2.71942e-05		GPR155	7.57599	-0.984585	8.81213e-11		LOC283070	5.13761	-0.910753	0.000273425
PET117	6.02087	-1.25573	3.18068e-13		CMC1	8.34563	-0.985794	2.11531e-21		CDK2AP1	10.5688	-0.911376	1.38132e-27
LMO4	9.98273	-1.25632	1.64648e-149		C6orf108	8.72847	-0.986094	4.28615e-22		CTIF	7.29509	-0.911711	8.21253e-13
SLC7A1	12.6743	-1.26032	0		CHST12	7.40394	-0.98648	9.19368e-13		CBR3-AS1	7.89219	-0.911907	9.23753e-16
SAMD10	5.83613	-1.26095	1.71395e-11		AIMP2	9.65435	-0.986914	3.20671e-29		ALDH16A1	8.81578	-0.912209	4.24212e-14
SLC7A11	12.369	-1.26375	3.19343e-178		STAT5B	9.76744	-0.987031	6.59087e-38		UBE2G2	9.95877	-0.912404	2.58135e-36
C7orf29	6.32556	-1.26603	1.3123e-15		KIAA1908	5.798	-0.987529	1.11152e-06		SEPX1	8.4721	-0.912821	2.94415e-18
EMG1	9.33235	-1.26615	2.23569e-110		GARS	13.9276	-0.988827	6.07952e-58		ERN1	8.71425	-0.912955	2.36712e-20
STAMBPL1	6.81016	-1.26714	4.92159e-21		SPDEF	10.3398	-0.989454	1.86156e-11		FLYWCH1	9.10604	-0.913386	3.02464e-24
C17orf101	8.55162	-1.26777	3.55639e-63		C9orf93	7.14749	-0.989747	5.42464e-14		THAP7-AS1	5.8586	-0.913484	5.78561e-06
SLC45A3	10.7137	-1.26828	2.59105e-174		TIFA	7.17639	-0.990071	9.19554e-14		PALLD	8.43829	-0.914246	3.06983e-15
PPAP2A	10.7386	-1.26942	3.00172e-176		ACSF3	8.27568	-0.990256	5.89781e-23		SLC39A1	10.7616	-0.914624	7.56862e-32
ELK3	6.82131	-1.27007	9.4473e-22		FBXO10	8.59628	-0.99034	6.72451e-24		TMEM170A	6.71334	-0.914776	1.30559e-08
LOC200772	7.26838	-1.27135	1.31063e-29		CTIF	7.64678	-0.990653	5.35838e-17		MATL2963	6.93804	-0.916309	5.40916e-11
LOC728723	5.33595	-1.27275	5.4064e-07		ATAD2	11.5195	-0.992655	1.02067e-41		GABRA3	8.02848	-0.917276	3.569e-17
OVOL2	7.72255	-1.27474	4.96862e-43		C11orf68	8.17091	-0.993004	1.12436e-21		CASC5	9.87483	-0.919038	1.83705e-25
ZNF827	7.76629	-1.2756	7.24314e-41		RNF26	10.2112	-0.99351	3.54054e-39		DTNA	6.45224	-0.919336	5.15053e-07
LRRC61	7.41369	-1.27616	1.32613e-31		DVL1	11.0769	-0.993687	3.51127e-19		ANKRD9	7.38052	-0.919523	8.51762e-10
JMJD5	6.47035	-1.27629	4.16696e-19		TPD52L1	10.5725	-0.996085	2.85456e-47		BSN	5.85355	-0.920752	4.68928e-06
SPIN2B	5.99419	-1.2771	1.53902e-13		OAS3	6.64673	-0.996854	1.60729e-10		BTLA	5.00261	-0.920975	0.000284106
SPRN	7.50857	-1.28237	5.13691e-36		CLGN	11.5953	-0.997147	6.02135e-42		SEPT1	5.15978	-0.92248	0.000176383
VGF	5.21661	-1.28356	1.13252e-08		B4GALT1	11.8811	-0.998238	8.91592e-54		SSH2	10.0215	-0.92268	1.03259e-27
KCNIP4	5.1385	-1.28428	1.643e-08		TMEM53	7.27747	-0.999053	3.9761e-09		KIF18A	8.25342	-0.922937	3.51131e-19
SNHG15	8.40243	-1.28492	6.42922e-68		ISG15	8.05013	-0.999193	9.76057e-19		CECR6	5.31095	-0.923527	4.44274e-05
HPGD	6.22089	-1.28774	3.85228e-16		MAPK12	8.74882	-0.999731	4.84277e-17		DAGLB	8.99075	-0.92442	6.35766e-20
SLC30A10	5.36515	-1.29035	1.05432e-09		TES	11.1165	-0.999798	3.9958e-44		IQSEC2	8.15628	-0.924637	9.78411e-13
PCAT1	9.85463	-1.29151	5.73209e-142		KCTD11	6.62365	-1.00061	6.36003e-11		THBS4	5.63745	-0.924687	5.37465e-05
NME5	7.11999	-1.29193	1.37143e-28		MRPS12	9.95146	-1.00103	1.62407e-28		PPP3CB	8.86705	-0.924745	7.64712e-27
AACSP1	5.78035	-1.29276	2.0976e-12		TWF2	9.32907	-1.00207	6.3704e-27		KLF3	9.72914	-0.924863	8.37279e-36
RFT1	9.11017	-1.2936	1.18416e-95		S1PR2	6.20787	-1.00234	1.5042e-08		PCYT2	8.65363	-0.924903	6.1329e-18
MED22	9.50106	-1.29435	8.37113e-129		ZC2HC1A	7.82989	-1.00256	1.01022e-18		LOC728537	6.27367	-0.924969	4.6332e-07
TMEM234	6.83098	-1.29729	4.53325e-23		EXTL2	9.24466	-1.00396	5.60744e-25		C14orf149	6.99968	-0.925695	5.89821e-11
PDE9A	9.29491	-1.29736	6.24434e-82		C17orf62	9.17986	-1.0041	1.20273e-25		LOC645249	5.88848	-0.926502	8.16105e-07
NBEAP1	9.46084	-1.29957	1.15372e-125		C17orf59	7.26231	-1.00452	5.37198e-14		ZNF652	10.7778	-0.92824	2.42951e-39
GPT2	11.6426	-1.29983	0		DAP	10.207	-1.00468	9.13469e-39		HFE	5.53939	-0.928688	1.09092e-05
TMEM177	7.82957	-1.30691	3.55427e-33		COG8	8.79007	-1.00489	5.56542e-21		MAP3K7	9.39207	-0.928774	4.59741e-24
EMILIN1	5.20123	-1.30756	9.12397e-09		NSUN5P2	6.68035	-1.00621	4.24427e-07		UFSP1	5.30446	-0.930238	4.61807e-05
CTU2	7.91993	-1.31053	3.51515e-40		EEA1	10.2513	-1.0068	6.36999e-22		FLNA	13.1184	-0.93135	6.33539e-43
MIOS	9.64744	-1.31121	1.8679e-131		MAGEC1	6.70868	-1.00735	1.60064e-11		BMP8A	7.18588	-0.932879	1.62691e-10
ATHL1	7.36563	-1.31302	2.94399e-34		WASF3	9.88718	-1.0075	5.75639e-37		C1orf124	9.35532	-0.933384	1.79063e-26
ATPBD4	7.75508	-1.31314	1.17568e-46		SRBD1	9.11415	-1.00853	1.32516e-31		FAM72A	5.70647	-0.93342	4.68586e-06
NAP1L3	5.72696	-1.31636	9.51586e-12		FAM208B	12.2141	-1.00899	2.70867e-59		EP400NL	7.00397	-0.933728	5.03601e-12
TMEM154	7.69287	-1.31672	8.25793e-41		TAP2	9.44973	-1.01127	1.37658e-27		CBL	10.2879	-0.93509	2.88873e-30
ZNF19	5.48416	-1.31796	3.25178e-10		SLC25A15	9.3825	-1.01149	1.82252e-29		MLL	11.5728	-0.935741	2.91867e-29
ANO7	7.77558	-1.3196	2.82318e-30		ME2	10.3488	-1.01239	3.68086e-38		KIAA1161	7.40782	-0.937984	8.77367e-14
ULBP1	9.47522	-1.31991	3.35734e-123		NCAPG	9.99353	-1.01314	2.85142e-39		OSGIN2	9.37159	-0.938986	1.19577e-29
NEAT1	12.6437	-1.32403	0		SEPT10	9.29439	-1.01341	2.91114e-34		SEMA4B	8.42633	-0.93913	4.92006e-17
MAP2	9.50388	-1.32629	1.13674e-146		GEMIN4	9.97824	-1.0138	2.44998e-30		HMGB3	10.3469	-0.93933	2.50705e-39
SNHG11	6.52098	-1.3308	4.06468e-18		COQ9	10.0662	-1.01392	2.06564e-39		APBA2	8.71299	-0.939863	7.21463e-19
SPRY1	9.31617	-1.33588	1.43877e-105		ASF1A	10.5264	-1.01402	1.08545e-43		CLCN7	8.56013	-0.941064	1.54128e-12
LOXL1	5.07564	-1.33653	5.4348e-08		NARFL	8.84408	-1.01422	7.26249e-19		DLEC1	5.18516	-0.94165	7.23296e-05
IGF1	5.24276	-1.33851	1.8242e-08		FAM86A	7.12198	-1.0145	1.2842e-14		ANKRD46	7.27834	-0.942433	8.53773e-12
TSEN15	10.2962	-1.34727	3.56739e-210		MAEA	10.1519	-1.01577	8.99961e-38		TMEM216	5.55488	-0.943701	3.52088e-05
FAM19A4	6.53239	-1.34814	2.62823e-21		PCBP4	8.46018	-1.01784	1.93164e-21		CCNB1	11.8657	-0.944201	1.05007e-48
GARS	13.5351	-1.35009	0		GPR63	8.18257	-1.01799	1.76896e-20		RORC	8.74404	-0.945001	1.79842e-26
SARS2	8.44408	-1.35297	2.87812e-79		ESPN	6.90008	-1.018	1.85192e-07		LINC00176	7.25087	-0.945243	2.85008e-14
FAM129A	8.18801	-1.35346	2.12643e-59		ZNF627	8.92273	-1.01827	2.88218e-23		POLQ	10.0023	-0.94713	1.55366e-34
C7orf63	8.00267	-1.35409	4.00499e-49		MAVS	12.0968	-1.01835	7.9033e-59		HADH	9.90388	-0.947375	5.05898e-36
NME3	8.31318	-1.35671	8.89595e-61		LOC100129550	6.55936	-1.01868	1.09851e-09		C16orf91	7.07734	-0.948418	7.55935e-05
C6orf192	7.72497	-1.35889	6.6129e-36		MNS1	7.70259	-1.0194	4.4581e-14		EEPD1	9.77262	-0.948442	6.70547e-35
PRKACB	13.5753	-1.36084	0		ZNF273	7.84112	-1.01966	5.7116e-18		C15orf37	5.66128	-0.950469	2.15544e-05
AKNA	8.31147	-1.361	3.40893e-71		STRADB	9.53338	-1.02098	3.29841e-39		COPE	11.0892	-0.950983	7.42125e-25
TXNRD3	7.51292	-1.36601	1.45196e-30		PFKP	10.2304	-1.02155	2.35902e-31		SDHAF1	7.42504	-0.95127	3.02372e-13
CHST10	7.34096	-1.36613	7.90303e-31		ZNF446	8.16244	-1.02161	3.77076e-17		HMGB2	11.0582	-0.95142	2.12923e-39
GPRASP1	6.02081	-1.36691	4.16602e-16		CCNB2	9.90958	-1.02262	7.25354e-40		TSGA10	6.77351	-0.952896	2.16434e-10
PLEKHN1	6.35729	-1.36737	5.37813e-19		MBLAC1	5.60085	-1.02264	1.42388e-06		STIM2	8.76414	-0.953313	4.4517e-23
HCG18	9.24948	-1.36923	4.51754e-89		ERN1	9.08231	-1.02267	2.98433e-27		ZNF101	8.07945	-0.953402	1.90648e-18
MTHFD2	12.4552	-1.36936	0		SSNA1	9.36521	-1.02271	1.5275e-16		DNA2	8.79581	-0.953456	3.92324e-24
TDRD1	5.76842	-1.37235	1.95018e-13		SUDS3	11.0139	-1.02274	8.8905e-50		PTTG3P	6.13311	-0.954681	1.12916e-06
EIF4EBP1	11.1729	-1.37242	8.91542e-256		SLC1A5	12.0574	-1.023	4.29595e-34		VRK1	8.23018	-0.954849	7.2576e-20
LRRC31	6.09991	-1.38187	5.15365e-17		TTC12	8.49586	-1.02335	8.20048e-23		PCDH12	5.56742	-0.956979	3.82103e-05
CCDC48	5.75789	-1.3838	4.71988e-11		DPM1	10.3268	-1.0235	3.8065e-43		MLYCD	7.10996	-0.957793	2.04402e-12
DDIT4	12.0061	-1.3848	0		SLC4A4	9.6471	-1.02356	1.49686e-26		FAM115A	8.75578	-0.958326	6.84586e-23
PDE10A	10.7706	-1.38815	9.19772e-218		HTR2C	6.13276	-1.02428	3.34153e-08		MDC1	11.4412	-0.958652	2.80268e-40
PAX1	6.06545	-1.39147	9.15814e-17		AKAP12	5.9524	-1.02488	1.64663e-07		PCSK1N	6.35815	-0.958664	7.22853e-07
CTAGE5	9.74634	-1.39648	3.10443e-178		APEX2	9.69828	-1.02582	6.69355e-36		FAM111B	9.12706	-0.959412	1.58443e-23
MCF2L-AS1	7.71633	-1.39815	2.75601e-48		MRAS	7.75617	-1.02636	6.3256e-18		CNO	7.61779	-0.96089	9.17919e-15
PCSK4	5.90649	-1.40501	5.49419e-16		IL17RE	5.06391	-1.02657	0.000301128		P2RX4	7.95467	-0.96167	4.46354e-17
PSAT1	13.2701	-1.40795	0		SPATA2L	7.62341	-1.02904	4.9882e-18		FHL3	6.09666	-0.962224	1.13155e-07
LPL	8.63841	-1.41105	5.27265e-85		SH3PXD2B	9.08021	-1.02955	1.77903e-18		RGNEF	5.29636	-0.963168	6.36751e-05
SCAMP5	6.41247	-1.41237	2.74717e-21		SLC9A3R2	9.53258	-1.03052	1.60931e-22		TCTEX1D2	5.63119	-0.963766	2.65358e-06
KBTBD11	7.29226	-1.4125	3.05984e-39		TCIRG1	8.78551	-1.03098	8.09541e-26		RPL10L	6.61978	-0.963884	2.19118e-09
BMP5	5.79288	-1.41392	2.69255e-14		DZIP3	8.44664	-1.0311	7.4899e-25		KCMF1	10.3016	-0.964156	8.85249e-26
PABPC1L	10.0592	-1.42002	4.6134e-153		ARFRP1	8.13777	-1.03291	9.33867e-14		GINS4	8.51477	-0.964625	3.23821e-22
C19orf48	11.5923	-1.42059	3.17313e-170		FAM86DP	7.17553	-1.0335	2.99147e-14		LPIN2	9.93259	-0.964707	1.1426e-31
SPATC1	5.56738	-1.42163	3.00156e-07		NQO2	8.71341	-1.03396	9.83966e-29		BTN3A1	7.27604	-0.96534	5.37048e-14
B3GNTL1	6.14306	-1.42709	3.48124e-19		EZH2	10.4774	-1.03413	3.27653e-48		LOC100129716	5.37994	-0.966351	2.07624e-05
GUCY1A3	11.1873	-1.43453	1.73E-311		MPST	9.32141	-1.03454	4.73485e-25		MCOLN1	8.25757	-0.967341	1.89245e-18
TMEM45A	5.52158	-1.43473	1.50802e-12		SMYD2	7.35315	-1.03457	7.00066e-17		DEPDC1	10.7467	-0.969036	1.66826e-30
PKNOX2	7.23037	-1.43474	1.58432e-31		PRR5	7.52517	-1.03546	1.34893e-12		PAQR6	8.20455	-0.969799	2.66795e-16
PCDHB6	5.22273	-1.4369	4.11815e-10		C5orf65	7.21	-1.0357	6.0082e-14		DPF1	5.98236	-0.971145	5.71238e-07
GADD45G	7.74315	-1.44219	2.33573e-48		ZNF19	5.83675	-1.03672	1.7473e-07		ADAM10	11.1872	-0.973085	3.89584e-47
PROCR	6.38099	-1.44351	8.23891e-23		MCU	9.6561	-1.03686	4.28971e-33		C10orf103	5.90726	-0.97311	4.86683e-05
RRAGB	8.26439	-1.44436	2.63519e-72		PMAIP1	9.04719	-1.03775	2.32089e-33		C19orf52	8.00799	-0.973799	5.17831e-18
IL1RAPL1	5.61888	-1.44675	1.05288e-08		C5orf54	7.52342	-1.03885	6.67514e-17		ADAT3	7.34915	-0.974274	2.39374e-13
CNTN2	5.70034	-1.44794	1.65198e-14		FLOT2	9.72286	-1.03903	8.3314e-41		KANK1	7.14213	-0.974455	9.61457e-13
ZNF586	8.71998	-1.44795	4.19059e-96		VWA1	9.44628	-1.03963	1.83055e-25		ORAI3	7.08157	-0.97702	5.91725e-10
ADM2	10.5405	-1.45116	7.48335e-169		RFT1	9.44885	-1.04028	5.90075e-24		TRPV1	7.85808	-0.978139	2.41939e-17
KIF5C	9.21319	-1.45306	1.44642e-130		CKB	13.3741	-1.04078	5.51306e-22		APOBEC3B	8.22068	-0.978443	1.6682e-15
ROBO3	7.04449	-1.4571	2.55572e-35		BCKDHB	9.01862	-1.04239	1.08769e-35		LOC646719	8.83247	-0.978493	3.93398e-25
TLE6	6.79977	-1.45943	2.85866e-27		IL17RC	8.71192	-1.04263	1.69787e-20		KIAA2018	10.2588	-0.979159	8.07225e-27
ASPHD2	5.72453	-1.46227	7.33205e-15		ACOT2	8.91069	-1.04292	8.02273e-18		ACTR3B	7.11002	-0.979225	1.96788e-12
SLC5A3	11.0317	-1.46626	1.21525e-132		HJURP	9.65459	-1.04336	6.05088e-38		ZHX3	9.47037	-0.979382	1.14628e-36
LOC100507032	5.01615	-1.46651	1.03475e-09		WDR34	9.31907	-1.04389	1.43317e-25		CRMP1	5.43057	-0.979827	2.88641e-05
ZBED3	8.0618	-1.46836	5.00259e-59		JRK	9.78026	-1.04406	8.95309e-31		KLC1	10.1423	-0.981079	1.05955e-46
STEAP1	11.0251	-1.47106	0		FBXO9	10.795	-1.04432	5.93226e-52		LOC645676	5.84599	-0.98144	1.90555e-06
ZNF711	5.31142	-1.47769	2.47351e-11		TRABD	9.90422	-1.04468	3.49278e-16		REEP4	9.30406	-0.981503	6.54339e-28
TSEN2	8.89531	-1.47946	1.05701e-114		LRFN4	8.13087	-1.04535	1.4478e-12		SH3GL1	10.8171	-0.982196	7.32418e-40
CD55	8.97345	-1.48108	2.25467e-115		AK4	10.6995	-1.04593	3.65963e-41		H2AFY2	7.92167	-0.982628	5.32284e-20
PHOSPHO2	7.05067	-1.48186	9.5535e-35		VPS13C	10.6462	-1.04748	2.93857e-45		DMBX1	6.14051	-0.982633	2.262e-08
ADAMTS13	6.50416	-1.4849	1.40524e-24		PGM1	9.16838	-1.04761	1.7243e-37		ARVCF	8.15841	-0.982738	1.98934e-19
EFCAB4A	7.62989	-1.49038	1.44933e-50		ANO6	10.0106	-1.04772	4.85722e-39		FBXL5	9.07751	-0.983327	3.48857e-32
SYTL1	8.14737	-1.49406	3.32532e-70		TBC1D1	10.5876	-1.04773	7.8402e-46		MED15	9.86166	-0.984195	2.90933e-19
TNFAIP3	5.605	-1.50082	8.64643e-15		ZNF564	7.82408	-1.04809	6.90787e-17		NCK2	8.26242	-0.985335	3.56756e-16
LOC257396	6.61963	-1.50778	1.9222e-23		CBR1	9.35107	-1.04819	1.72522e-35		PLEKHG3	9.52509	-0.985433	4.47384e-20
COL9A2	5.66932	-1.51699	1.13148e-15		FBXL18	9.61635	-1.0483	2.07258e-27		ARL6IP1	12.5252	-0.985993	3.96732e-48
ZNF208	9.56479	-1.52091	1.1505e-115		C22orf29	9.32253	-1.04845	1.86732e-30		OTUB2	7.87268	-0.986196	1.26212e-18
TRIB3	11.8448	-1.52102	0		MTFP1	7.49269	-1.0489	6.95188e-14		C9orf25	7.8882	-0.986482	4.68577e-19
PALMD	5.21556	-1.52628	7.89082e-12		PDXP	8.83488	-1.04913	1.41041e-18		TONSL	8.75106	-0.986492	7.57453e-18
MANEAL	7.59316	-1.52944	4.02048e-48		TRPS1	5.87795	-1.04981	3.40191e-06		SLC5A10	5.83057	-0.986773	0.00011094
LOC80054	6.72168	-1.53267	2.98132e-28		DSCC1	8.42204	-1.0506	3.16874e-25		AOC2	8.92506	-0.987119	4.74346e-31
RNF207	5.68171	-1.53319	2.7656e-15		ICA1L	7.60727	-1.05095	2.34712e-18		LENG9	7.09541	-0.987465	4.75658e-11
CREB5	5.3811	-1.53523	1.57643e-10		C19orf60	7.43361	-1.05115	2.06708e-11		GALNT7	9.038	-0.987578	7.00264e-24
SLC1A4	9.20325	-1.54193	2.1554e-150		DST	8.832	-1.05201	1.40946e-32		BCL2L12	8.11014	-0.988389	1.53977e-20
ADRA2A	8.01688	-1.5502	1.02203e-69		MARCKS	11.1547	-1.0525	3.82863e-44		CLIP1	11.6098	-0.989071	2.5192e-38
ACOX2	8.43603	-1.55936	1.39988e-99		CHTF18	9.30973	-1.05315	3.28811e-21		DCBLD1	6.94245	-0.98919	1.20315e-12
ARAP2	6.45217	-1.56579	7.8794e-26		RARB	6.84746	-1.05326	7.01355e-09		SCML1	9.83711	-0.989231	2.49953e-27
SV2C	5.0208	-1.56969	6.80895e-10		SDC1	9.94271	-1.05367	7.13797e-42		PLCD4	7.43404	-0.989259	5.58072e-17
ALS2CL	6.2738	-1.57417	7.31522e-24		ARHGAP26	9.36774	-1.05602	9.84304e-31		NPLOC4	11.4504	-0.989648	2.0888e-48
MAP2K6	6.72408	-1.57427	4.88437e-29		LIMS1	9.55072	-1.05637	9.06342e-32		CHRNA10	5.45604	-0.990454	1.02083e-05
ASNS	12.6409	-1.57524	0		HSD11B1L	6.36996	-1.0569	7.32847e-06		COL5A1	6.04746	-0.990553	9.51234e-08
DUSP19	6.04788	-1.57757	2.77021e-20		C20orf24	8.9796	-1.05708	8.85117e-18		UBE2D2	10.5861	-0.993076	7.00788e-40
C5orf28	8.65255	-1.58842	1.14286e-90		SLC7A11	12.6842	-1.05714	6.87662e-57		NRGN	5.80511	-0.993271	0.000681896
TUBA3E	5.46473	-1.59546	5.02414e-15		RFESD	5.36772	-1.05722	1.28586e-06		ZAK	8.73274	-0.995392	2.37131e-28
MORC2-AS1	6.25993	-1.59612	2.49559e-19		SFXN2	9.46355	-1.05759	3.57029e-27		NQO2	8.38118	-0.995509	6.92291e-25
FLJ46906	5.03931	-1.5989	7.42654e-12		TIPIN	8.11456	-1.05789	2.84397e-17		SPPL2B	9.00284	-0.995548	5.74953e-16
RGS16	6.78254	-1.59992	1.92767e-36		DNAJA3	11.256	-1.05803	7.09906e-45		ACTR1B	9.43552	-0.996101	5.29021e-18
BHLHA15	5.64907	-1.60468	2.77009e-17		RNF41	11.9699	-1.0585	8.43655e-48		ST14	11.1138	-0.996207	3.13065e-33
MYC	11.413	-1.6094	0		NLN	11.1498	-1.0602	3.06461e-55		SAP30	7.02065	-0.998424	3.91129e-08
TRPM8	7.48667	-1.61272	2.70184e-54		ZBTB8A	8.41799	-1.06052	6.99646e-24		TUBA1C	11.8802	-0.998833	1.15684e-54
SLC6A9	10.0043	-1.62199	1.2116e-285		KAZALD1	6.75788	-1.06059	1.98757e-10		GOLGA2P5	7.93261	-0.998863	1.75625e-19
DHRS2	5.60409	-1.62853	2.79689e-17		CLTCL1	6.7431	-1.06176	3.38771e-13		NOTCH2	11.3945	-0.999062	8.41714e-57
PARP8	8.11649	-1.62946	8.26068e-81		NOP14-AS1	8.00508	-1.06495	2.34337e-19		KIF4B	6.46401	-0.999364	2.07845e-10
EHHADH	6.98498	-1.64517	2.74757e-41		HIST1H3H	5.35201	-1.06566	1.64969e-06		GBAS	9.84225	-0.999824	5.1808e-39
ACSL4	5.7512	-1.64707	1.39232e-18		NEU3	8.66377	-1.06583	7.61479e-32		ZNF76	7.81658	-0.999855	3.7051e-17
PMEPA1	11.8866	-1.65967	1.62749e-212		RFC4	9.53857	-1.06599	5.26741e-42		EXOC8	10.1995	-1.00036	8.46428e-39
EPHA10	6.45984	-1.66266	1.08005e-30		INCENP	9.82655	-1.06722	1.74206e-28		SRR	7.94263	-1.00255	5.4181e-22
EME2	7.09487	-1.6643	2.16099e-43		SLC41A2	7.86677	-1.06844	5.82685e-16		TBC1D20	10.8725	-1.003	1.0108e-46
ACOT11	7.42662	-1.66727	9.44026e-57		FLJ35946	6.39599	-1.06923	2.00536e-06		MID2	9.10809	-1.00458	1.25572e-32
OPLAH	8.53795	-1.67033	1.0579e-73		SNORD104	5.1755	-1.06976	9.16657e-06		LAMA3	11.3073	-1.00568	7.39236e-53
IRS1	8.65534	-1.68879	2.39959e-129		MCM7	11.4707	-1.07094	1.33056e-44		VWA2	5.69739	-1.00663	3.45327e-06
MAPK11	5.96337	-1.69723	7.13983e-23		PBK	9.75122	-1.07125	3.83497e-29		RP2	8.9282	-1.00688	6.92072e-22
TSC22D3	10.3576	-1.69878	3.25755e-251		GINS4	8.88035	-1.07171	2.61775e-28		DNAL4	7.458	-1.00723	4.94369e-16
HLA-DMB	6.20294	-1.72409	1.48964e-22		USP18	6.9281	-1.07174	6.05469e-15		C20orf11	11.0716	-1.00863	3.42168e-37
LOC149134	5.32942	-1.74439	4.85423e-16		FAM207A	7.77703	-1.07241	1.86044e-17		SKA3	9.3843	-1.00982	2.11243e-20
IFI44	5.0858	-1.74762	3.5487e-13		DPY19L1	6.59225	-1.07261	2.03162e-09		TEX30	7.76229	-1.01084	3.71474e-19
JDP2	10.181	-1.83947	5.10278e-287		CHAF1A	9.92838	-1.07328	2.46769e-48		C14orf129	9.08758	-1.01088	4.0854e-35
FLJ40852	5.04385	-1.85222	5.49753e-14		BHLHA15	6.12545	-1.07613	1.11434e-09		LOC100129034	10.3977	-1.01215	5.14355e-34
TMPRSS13	6.41331	-1.85506	9.15853e-36		LRCH3	8.97304	-1.07685	8.75047e-36		IL6R	10.5554	-1.01379	2.07217e-46
LOC100505633	7.08143	-1.92425	3.01392e-58		MAGEF1	10.778	-1.07773	6.34779e-49		APBB2	8.92955	-1.01407	4.11113e-25
CPNE7	9.34633	-1.93337	6.78185e-220		KANK1	7.50763	-1.07972	3.17456e-18		FAM195A	7.65559	-1.0155	2.30583e-15
BCAT1	8.24311	-1.95231	5.19838e-115		SLC35E2B	10.6097	-1.07981	6.0116e-56		RASGRF2	5.40596	-1.01564	1.20144e-05
SMUG1	8.60389	-1.97004	1.09418e-142		FSTL3	7.54017	-1.08063	5.27281e-17		TUBB	13.904	-1.01605	9.68275e-54
CHRNA2	7.4959	-1.97718	3.98312e-57		HSPA13	10.7403	-1.08103	3.70474e-39		SLC29A4	7.47848	-1.01737	7.40022e-12
CCDC61	5.43735	-2.04736	1.83727e-22		ZDBF2	7.93759	-1.08206	7.64353e-17		PABPN1	7.80764	-1.01793	1.21453e-09
ENTPD3	5.67565	-2.06658	7.30117e-26		LMNB1	11.5809	-1.08214	1.21659e-64		CASC2	5.90402	-1.01816	1.17816e-07
MOV10L1	5.55741	-2.07505	4.00681e-26		GINS1	9.8983	-1.08283	2.5137e-46		DMGDH	5.25071	-1.01832	6.3022e-05
KIAA1199	5.38543	-2.07925	2.76787e-22		ZNF648	5.25822	-1.08499	1.88194e-05		ITPR3	11.0521	-1.01933	7.50451e-48
BCL11B	6.6042	-2.08062	6.0949e-47		EVC	8.70994	-1.08499	3.38126e-34		CENPL	8.8517	-1.0195	1.34178e-19
SNAI2	6.0071	-2.08198	9.22184e-33		ZNF169	7.2784	-1.08522	2.63501e-17		KHDC1	5.59764	-1.0208	4.36541e-06
RUNX2	5.36933	-2.15167	6.31842e-23		SNX25	8.23052	-1.08522	5.01466e-21		TTK	10.0278	-1.02159	1.72851e-44
RAPGEF3	6.43936	-2.1527	9.36019e-46		MGAT5	10.6601	-1.08617	1.28758e-56		MIR5047	8.64263	-1.02182	3.07049e-26
YY2	7.05278	-2.18094	3.40012e-73		SERPINB6	10.8459	-1.08661	3.42786e-54		RASSF7	7.32851	-1.02224	2.32915e-12
ZNF365	5.03381	-2.2058	4.37711e-21		RHOD	7.78659	-1.08862	2.36913e-19		NAA20	10.4377	-1.02275	2.35109e-46
DUSP27	7.9565	-2.31957	2.25601e-157		MSRA	6.24222	-1.08883	1.89877e-10		PTCH2	6.97737	-1.02286	7.23544e-13
AKAP5	9.95936	-2.3564	0		TCF4	5.7682	-1.08897	2.77306e-07		LTBP2	8.51398	-1.02319	2.57128e-22
DGCR11	6.04013	-2.35681	3.25914e-38		EVI5L	9.07898	-1.08936	1.32741e-23		PEPD	8.85438	-1.0248	7.61518e-24
CHAC1	9.46066	-2.40348	0		GAA	10.1872	-1.08957	1.6294e-29		INADL	10.5858	-1.02496	8.16585e-50
COL16A1	6.5322	-2.45078	1.2154e-65		TMEM93	5.13907	-1.0896	2.11876e-05		CLDN15	9.20195	-1.02568	1.21985e-31
FOXD4	6.66755	-2.59983	3.52706e-74		ENDOG	6.76748	-1.09006	0.000115837		SREBF1	12.6123	-1.02581	1.07809e-43
RAB39B	6.34339	-2.7045	2.01773e-69		EME1	7.79664	-1.09026	1.19152e-18		CENPK	7.07766	-1.02585	8.23734e-13
IGFBP3	7.86076	-2.89446	6.74924e-166		SMAD4	9.88283	-1.09048	9.55204e-42		FA2H	5.57677	-1.02606	1.59844e-06
					MED22	9.81399	-1.09247	3.23364e-42		SLC16A7	6.18311	-1.02617	2.06508e-08
					FZD9	5.56056	-1.09251	3.87125e-06		C20orf29	7.2142	-1.0262	3.85482e-13
					TP53I13	8.01942	-1.09303	1.34914e-19		TSPO	8.42715	-1.02653	2.63139e-14
					CTH	10.5102	-1.09457	1.84855e-52		ASS1	11.0291	-1.027	2.27783e-51
					YWHAH	9.51699	-1.09547	8.70175e-46		LOC286437	6.40527	-1.02795	1.9141e-10
					ADO	10.2512	-1.09556	2.4183e-48		CILP2	6.51704	-1.02804	4.28629e-09
					FAM161A	7.62432	-1.09592	8.07607e-20		ANGPT2	8.73326	-1.02816	7.38323e-21
					BCHE	8.86318	-1.09625	7.18529e-35		ERV3-1	8.6872	-1.02843	4.76346e-20
					LOC100506649	5.06164	-1.09628	1.20742e-05		LOC100506795	5.15665	-1.02956	1.78914e-05
					SFXN5	8.55545	-1.09768	2.70662e-26		RNF26	9.91659	-1.02969	7.36206e-42
					YEATS4	9.18119	-1.09914	2.10624e-37		UHRF1	7.67906	-1.03002	7.48137e-13
					FHL3	6.47834	-1.09944	9.43001e-12		MAPK8	8.70104	-1.03034	7.07906e-29
					FAM72A	6.10193	-1.09988	8.96161e-10		SEPT9	12.0704	-1.03053	5.65229e-40
					WDR90	9.72469	-1.10039	1.43658e-27		BMPR1A	7.87685	-1.03118	7.76538e-21
					PIGX	9.32684	-1.10077	3.07234e-31		MYO5C	10.1855	-1.03392	1.98426e-42
					GLI3	7.69888	-1.10151	8.07843e-19		LMNB1	11.2447	-1.03452	2.77721e-54
					CREB5	5.80888	-1.10231	4.92883e-05		TP53I13	7.67675	-1.03482	3.89205e-16
					DUT	9.48168	-1.10248	4.73127e-42		CKB	13.0579	-1.03538	3.98518e-21
					TMPRSS11E	6.0282	-1.10298	3.29683e-08		MMD	9.63151	-1.03691	3.68849e-27
					ARHGEF16	9.40911	-1.10337	3.06387e-29		FADS1	10.124	-1.03708	1.20816e-41
					C19orf71	6.37019	-1.10536	1.69161e-09		FAM59B	5.43744	-1.0372	1.80431e-06
					FAM216A	8.3938	-1.10546	5.80466e-29		MAD2L1	8.91944	-1.03721	2.8887e-30
					MBTPS1	10.5214	-1.1056	4.33847e-49		MARC2	8.48961	-1.03806	2.81721e-20
					CMAS	10.1932	-1.10673	1.39681e-38		PRR7	8.18255	-1.03815	2.18927e-10
					VRK1	8.61877	-1.107	1.85383e-27		CDKN2A	5.74361	-1.03866	7.2638e-07
					SDHAF1	7.81615	-1.10764	2.55934e-18		NEU1	9.84162	-1.03888	2.32572e-46
					STK24	10.8966	-1.10789	5.34924e-60		INSR	9.88859	-1.0398	3.23913e-48
					GYLTL1B	9.03297	-1.10868	5.96299e-27		MAD1L1	8.50118	-1.0403	1.16875e-17
					MXD3	6.86643	-1.11074	7.39873e-13		SLC30A9	10.6216	-1.04074	2.23629e-46
					SUCLG2	10.229	-1.11307	5.39599e-54		STMN1	11.5088	-1.04088	6.79238e-54
					TMEM175	7.46177	-1.11365	4.99119e-18		BOLA1	7.09629	-1.04088	1.20315e-12
					CCM2	9.44782	-1.1142	8.2846e-27		EIF2C2	9.99042	-1.0411	6.93722e-42
					TRIM65	9.05438	-1.1148	2.73724e-37		ARSG	6.84561	-1.04198	2.46698e-12
					STX17	10.4437	-1.11523	8.79326e-58		SLC10A3	8.27304	-1.04238	1.0984e-18
					TTLL12	11.3773	-1.11525	4.2767e-44		FLNC	5.88853	-1.04319	1.21731e-06
					MYADML2	5.03338	-1.1182	3.27657e-05		FAM114A1	9.99899	-1.04324	2.34064e-44
					POLR3E	9.75512	-1.12029	2.32754e-40		LOC619207	6.22854	-1.04349	3.36609e-09
					MARC2	8.84404	-1.12173	8.85364e-22		MAGED1	12.0743	-1.0436	6.12185e-49
					SLC45A3	10.9986	-1.12269	1.92978e-18		BUB1B	9.88808	-1.04658	2.84426e-42
					APBB2	9.29678	-1.12348	2.12704e-33		C5AR1	5.03427	-1.04746	0.000449207
					C16orf55	6.4304	-1.12388	1.33669e-11		SRD5A3	8.4178	-1.0483	9.73919e-26
					OPN3	5.09731	-1.12394	8.19452e-05		CBX5	12.4303	-1.04852	1.08878e-52
					WDHD1	10.125	-1.12397	6.01771e-46		ZFHX2	7.72184	-1.04865	4.66347e-20
					DHTKD1	8.73005	-1.12539	3.57808e-32		TROAP	9.79776	-1.04872	4.98139e-36
					LOC100131067	6.71898	-1.12562	7.11154e-14		PPP1R37	8.38302	-1.04873	3.89439e-26
					VASH2	8.5567	-1.12616	5.39168e-30		CCDC149	7.84731	-1.04883	2.77501e-21
					FAM190B	9.29899	-1.12625	1.93138e-31		LOC100287015	6.20061	-1.04915	1.40808e-07
					UGT2B4	5.99687	-1.12656	2.5894e-08		LSS	9.82013	-1.04999	1.2228e-31
					RTKN2	8.9775	-1.12734	5.75434e-34		COG8	8.49964	-1.05057	8.53366e-21
					PPP3CB	9.28125	-1.12748	1.99026e-43		TFAP2E	6.83177	-1.05073	1.9257e-09
					THBS4	6.05156	-1.12845	2.40357e-08		KIAA0101	7.87655	-1.05118	4.95909e-19
					DUSP27	8.76323	-1.13	2.75293e-35		TOM1	9.01195	-1.05124	7.81579e-33
					FBXW8	9.06586	-1.13036	5.46065e-27		ZNF137P	7.67946	-1.05315	6.00045e-16
					BID	8.12218	-1.13071	1.85259e-22		GPR172A	8.61909	-1.05327	7.32273e-14
					SLC26A1	8.15052	-1.13112	1.16534e-18		SPTLC3	6.83565	-1.0534	6.69921e-11
					CHRNA2	8.13052	-1.13245	5.11758e-09		SLMO1	5.13221	-1.05417	2.3427e-05
					PAM	7.97903	-1.13255	1.45064e-21		STXBP1	9.60008	-1.05422	1.45458e-28
					INF2	9.32697	-1.1336	3.60268e-36		DIRAS1	8.40968	-1.05505	1.20267e-26
					CCDC65	5.44567	-1.13442	1.03279e-06		COBL	9.69541	-1.0553	5.44796e-43
					GDPD5	5.70628	-1.1351	3.92006e-08		ADAP1	5.42305	-1.05701	2.13744e-06
					PKD2	7.5841	-1.13524	1.00435e-18		CAB39	10.9964	-1.05711	3.73762e-54
					RAB26	7.82646	-1.13549	6.83646e-21		MAP3K11	9.67432	-1.05795	4.81039e-28
					CCDC71	8.34678	-1.13616	3.90529e-26		PAPLN	5.51712	-1.058	8.90327e-07
					TIMM44	10.9249	-1.13618	1.09791e-45		RELT	5.42605	-1.05928	9.02522e-06
					MCM6	10.63	-1.1365	1.83257e-34		ACTN1	11.5139	-1.05998	5.643e-36
					COX18	8.94281	-1.13665	3.63045e-33		GPR155	7.30171	-1.06023	8.52344e-17
					KLHL17	9.39217	-1.13708	5.17329e-23		CENPM	6.99679	-1.06121	4.83798e-09
					CTSC	9.11646	-1.13892	3.24784e-42		IL17RA	9.8099	-1.06249	6.52686e-42
					RFC5	9.85752	-1.1398	6.25293e-50		ATP6AP1	11.0638	-1.06349	1.85469e-47
					RNASEH2B	9.2981	-1.13993	6.05407e-43		PPP1R16A	8.35143	-1.06426	5.79984e-15
					ZNF444	8.88796	-1.14199	3.88968e-31		NUBP2	8.38242	-1.06427	2.0258e-16
					RCN1	11.2226	-1.14246	1.69706e-63		SLC25A24	8.05882	-1.06521	5.04953e-19
					FLT3	5.25407	-1.14348	2.49231e-06		HSD17B1	8.67612	-1.06565	1.0972e-27
					MLF1IP	9.48345	-1.14413	1.31409e-41		FBRSL1	10.0265	-1.06623	1.62836e-33
					CNO	8.02307	-1.14515	1.19925e-24		PVRIG	6.65081	-1.06671	8.88421e-13
					ARSB	7.99421	-1.14611	2.69579e-25		ZNF724P	5.5355	-1.06866	2.04618e-05
					CEBPA	8.60616	-1.14653	1.71296e-19		BMPR1B	6.46395	-1.07051	1.52704e-06
					AGTPBP1	9.93314	-1.14659	2.41984e-55		NR6A1	5.00741	-1.07089	1.20439e-05
					GPT2	11.93	-1.14894	5.67975e-64		SSU72	11.2256	-1.07119	8.43788e-48
					FLVCR1-AS1	5.39296	-1.1502	2.33288e-07		REEP6	8.87164	-1.07134	5.05254e-28
					HOMEZ	8.48214	-1.15034	1.42961e-28		DSN1	8.26557	-1.07192	4.26252e-22
					LOC100129034	10.7792	-1.15042	1.69912e-46		ORC1	8.07333	-1.07193	1.23513e-21
					DGCR6L	7.78775	-1.1532	5.3765e-22		CLDN4	10.8912	-1.07582	1.89413e-31
					SLC35B2	9.72162	-1.15377	2.29118e-40		TMEM38A	6.54675	-1.0761	4.56565e-12
					SPATC1	5.91269	-1.15392	6.6892e-06		ERCC6L	8.38193	-1.07631	4.31843e-23
					LOC100288198	6.18105	-1.15587	9.11049e-08		DACT3	5.02485	-1.07674	1.20439e-05
					C17orf107	5.62814	-1.1559	4.32271e-07		ANKRD13A	11.4385	-1.07767	3.99905e-54
					DGCR6	5.96695	-1.15593	1.01445e-08		GLTPD1	9.12867	-1.07816	1.55933e-26
					FAM171A2	6.07108	-1.15773	3.8158e-09		DGCR6	5.61427	-1.07879	1.52925e-06
					KLHL13	7.75667	-1.15811	7.20408e-24		LOC100507062	5.53361	-1.07921	9.17308e-06
					MRPL12	10.4113	-1.15875	1.0508e-34		SAMD12	7.2936	-1.07982	2.65712e-17
					APLN	5.50854	-1.15926	9.38019e-08		C20orf24	8.67741	-1.07998	2.8201e-18
					ESPL1	9.20373	-1.15946	1.0027e-33		PEX16	7.84692	-1.0812	1.24428e-18
					LOC100287482	7.28951	-1.16013	3.72199e-19		KIAA0889	11.4761	-1.08305	1.37103e-56
					ELK3	7.08802	-1.16016	3.93288e-17		RTKN2	8.64281	-1.08309	2.25747e-32
					GTPBP2	10.928	-1.16146	2.67772e-67		TEC	6.77636	-1.0831	2.34796e-10
					C9orf23	8.76163	-1.16263	7.2027e-25		MIR3064	6.31806	-1.08327	2.58955e-11
					N6AMT2	7.85049	-1.16313	8.00638e-18		C15orf34	5.88815	-1.08434	3.79862e-09
					UFSP1	5.73477	-1.16331	3.15451e-07		MYBL1	7.19205	-1.08547	4.71794e-15
					RNASEL	7.25538	-1.1639	5.7235e-19		LDLR	10.3427	-1.08668	5.04386e-53
					LRRC45	8.57633	-1.1643	2.32999e-27		HPCAL1	8.92191	-1.08699	8.37998e-34
					BMP5	6.12889	-1.16551	8.23075e-11		DBF4B	8.05616	-1.08737	1.45093e-23
					TRIM25	11.4961	-1.166	4.93491e-71		GALNT10	11.0824	-1.08738	1.10424e-63
					CDC42EP1	10.1309	-1.16714	1.6934e-32		ENDOG	6.45142	-1.08781	1.21915e-05
					ADCK4	9.29225	-1.16753	1.70156e-21		FRMD8	8.96843	-1.08801	2.54958e-28
					FAAH	9.98974	-1.16862	1.03503e-22		LRRC26	7.60855	-1.08892	6.14108e-08
					LOC284998	5.26261	-1.16929	1.05308e-05		FBXW8	8.7337	-1.09059	6.41161e-25
					DPF1	6.39481	-1.16969	5.15965e-11		SLC4A7	9.46267	-1.0916	2.38093e-44
					IFNAR2	8.06805	-1.17032	7.67068e-27		SGOL2	10.1806	-1.09197	2.3906e-38
					PYCR2	10.3815	-1.17152	6.76962e-44		STK24	10.5766	-1.09252	1.24813e-57
					CCRN4L	7.45718	-1.17192	1.74059e-21		BIN1	9.69425	-1.09296	2.57757e-35
					C1GALT1	7.69989	-1.17211	2.43033e-20		CHST12	7.14485	-1.09352	1.04695e-14
					MARCKSL1	12.3804	-1.17275	1.68477e-42		PQLC1	9.04274	-1.09369	1.96619e-20
					ASNS	13.054	-1.17284	8.80481e-88		C22orf45	7.0649	-1.09388	1.8807e-15
					DGAT2	8.43151	-1.17351	5.81798e-30		CDHR5	6.59338	-1.09388	8.14775e-13
					LOC100507588	6.39397	-1.17436	5.35031e-12		DGAT2	8.0789	-1.09399	2.91569e-22
					PSPH	10.9312	-1.17448	3.95484e-65		CENPF	13.0657	-1.09401	1.70817e-28
					ProSAPiP1	7.96448	-1.1747	1.69252e-22		PARP10	5.91218	-1.09438	1.83232e-08
					C9orf100	7.80052	-1.1757	7.5303e-26		SLC26A10	5.3605	-1.09439	2.77466e-06
					SLC25A40	8.67906	-1.17646	3.19384e-24		A1BG-AS1	5.64712	-1.09452	3.48682e-08
					TUSC1	7.87123	-1.17783	3.91471e-20		KCND1	7.89797	-1.0946	9.42823e-18
					EXOSC8	9.98665	-1.17818	1.03918e-40		C18orf56	5.95736	-1.09463	8.05858e-09
					PSAT1	13.5967	-1.17861	1.90594e-74		IGFLR1	6.22583	-1.09545	9.40287e-11
					TBC1D24	9.58076	-1.18005	1.47922e-44		MVP	6.90333	-1.09546	1.03004e-15
					NICN1	6.72002	-1.18078	1.71538e-11		OIP5	7.54247	-1.0972	1.41746e-20
					CHEK1	9.25242	-1.18203	1.46506e-38		ITGA6	10.4434	-1.09844	1.34312e-50
					TM4SF1	8.12621	-1.18205	2.66762e-27		LASP1	12.3562	-1.09856	1.50364e-56
					ACTR3B	7.52484	-1.18298	2.17634e-18		RNPEPL1	9.54774	-1.099	1.81625e-27
					FLJ33630	7.72697	-1.18464	1.03894e-25		POLN	6.09	-1.10029	9.01076e-09
					ORC6	8.07422	-1.18897	6.99646e-24		HSD11B1L	6.07662	-1.10029	9.32958e-07
					PBX1	8.754	-1.18944	2.91622e-29		GLTPD2	5.59658	-1.10075	2.34585e-06
					UBE2G2	10.4104	-1.19055	7.90747e-68		ZNF771	6.28488	-1.10085	6.09738e-08
					FAM124A	5.73938	-1.19171	5.62813e-09		ANKRD54	8.71817	-1.10119	5.1559e-32
					GPX8	9.49023	-1.19258	4.0918e-50		CYC1	10.1998	-1.10169	2.70139e-46
					KIFC1	9.24172	-1.19291	4.07566e-43		DLGAP5	10.8443	-1.10198	2.16919e-61
					BLOC1S3	7.38757	-1.19335	3.30971e-22		SLC27A1	8.17273	-1.10209	2.0829e-26
					CLN6	9.05379	-1.19395	1.29624e-27		AATK	5.59286	-1.10315	5.76413e-08
					ATP6V0A2	8.4177	-1.19476	1.33195e-34		RAD51	6.30348	-1.10458	6.85337e-11
					LOC441666	9.15246	-1.19479	1.04529e-42		GINS2	7.27556	-1.10651	4.84739e-16
					NAT8L	8.60325	-1.19561	3.78831e-28		TUBA4A	10.2468	-1.10655	7.9065e-27
					GPC2	6.85388	-1.19625	1.05564e-16		HN1	11.6374	-1.10769	1.33786e-49
					EIF4EBP1	11.4728	-1.19672	1.44642e-52		TIMP2	10.1131	-1.10771	4.37556e-44
					ATP4B	5.52711	-1.1974	8.99427e-05		NCAPG	9.72883	-1.10816	2.31368e-45
					PPP1R3D	8.68458	-1.1976	1.49652e-37		ARHGAP31	6.1187	-1.10835	3.61194e-09
					ADORA2B	7.3017	-1.19766	3.64728e-17		GJC1	7.33133	-1.10976	8.41232e-12
					ESCO2	9.18655	-1.19909	1.76645e-39		MICALCL	5.00741	-1.11125	1.34062e-05
					GSTCD	8.76335	-1.19955	1.20603e-41		ZNF23	6.97793	-1.11202	1.32029e-12
					TMEM192	9.29258	-1.20076	4.07473e-50		CCNB2	9.64216	-1.11268	3.20814e-45
					TMPO	12.1868	-1.20288	2.1236e-81		GAL3ST4	5.66938	-1.11413	4.81492e-08
					C9orf40	8.34287	-1.20361	8.38995e-29		SRC	10.7035	-1.1142	5.84007e-47
					FANCB	7.23157	-1.20522	9.02583e-21		CRY1	10.303	-1.11539	8.72945e-43
					HEATR3	9.17305	-1.20549	1.88155e-42		TLCD2	8.02	-1.11626	1.07018e-23
					SIGMAR1	10.8722	-1.20578	5.58494e-54		PITPNM3	7.12215	-1.11662	3.435e-13
					APBA2	9.1592	-1.20634	6.56248e-41		ANK2	5.80664	-1.1175	4.76822e-08
					TNS3	5.27057	-1.207	5.93613e-07		RWDD2B	7.70767	-1.11914	1.71026e-22
					SLC30A9	11.0177	-1.20849	3.51953e-65		PODXL	9.22674	-1.12009	4.51828e-44
					FAM171A1	7.94008	-1.20946	1.30963e-22		FAM72B	6.32891	-1.12046	5.20043e-10
					BRCA2	10.0172	-1.21006	1.5068e-50		SYT7	9.37937	-1.12191	2.65975e-44
					HAUS7	7.48552	-1.21122	2.41848e-24		WDTC1	10.5981	-1.12399	1.60963e-60
					FONG	5.1677	-1.21141	7.10779e-06		TSSK3	7.8901	-1.12571	1.09975e-16
					DCBLD2	6.57061	-1.2118	2.81377e-15		MORN1	6.86485	-1.12649	5.26406e-14
					LDOC1L	10.1734	-1.21206	3.4824e-56		C15orf42	8.65181	-1.1276	1.38524e-24
					SNED1	8.67247	-1.21358	1.30929e-38		CYP2W1	5.16268	-1.12779	7.64982e-06
					CENPI	7.97383	-1.21365	2.41964e-26		FAM212B	8.58687	-1.12787	1.48388e-29
					FAM58A	7.43528	-1.21427	4.5138e-21		NEK6	10.1127	-1.13144	9.65786e-54
					HPS3	9.42238	-1.21609	1.91415e-48		RGS10	7.94015	-1.1333	1.63388e-26
					ZBTB42	8.88172	-1.21799	6.87691e-21		DIAPH3	9.59853	-1.1356	2.70605e-44
					C6orf192	8.00705	-1.21832	2.54195e-24		SGOL1	8.15915	-1.13844	2.27913e-27
					LHPP	7.04564	-1.22159	5.38792e-17		PKN1	10.8878	-1.13876	2.73204e-39
					MLYCD	7.5545	-1.22165	5.20472e-22		TK1	9.77082	-1.1397	5.57557e-40
					PTPRG	8.13682	-1.22186	2.63823e-32		TOR2A	7.1805	-1.14004	3.07411e-19
					ANKRD22	5.47674	-1.22247	2.63906e-07		STIL	9.92067	-1.14008	5.71714e-56
					TUBB	14.3201	-1.22248	4.1698e-65		RAPGEF5	7.24397	-1.14064	5.64641e-17
					TRIM16L	8.33804	-1.22266	3.59654e-23		SLC38A3	5.32591	-1.14092	2.21999e-05
					PANX2	8.45072	-1.22383	4.62323e-30		ARHGAP30	6.71389	-1.14148	1.18837e-14
					PRKX	9.3226	-1.22552	9.5632e-42		PMM1	7.91367	-1.14177	8.57334e-28
					LRP11	8.82797	-1.22577	2.71056e-42		ATP4B	5.18741	-1.14215	1.98207e-06
					THOP1	10.1722	-1.22695	4.46645e-57		TNFSF9	5.12503	-1.14349	3.99503e-06
					LOC100130417	5.84434	-1.22702	1.2394e-09		NLRC5	6.09253	-1.14385	3.14902e-09
					KIF24	8.04425	-1.22704	3.35458e-32		DGCR6L	7.46978	-1.14415	2.94821e-20
					SERPINA3	5.45833	-1.22705	5.16274e-08		MVK	7.56767	-1.15051	4.01633e-19
					ARHGEF37	7.40179	-1.22802	8.25942e-22		MSRA	5.96058	-1.15101	3.44669e-10
					FASTK	10.1631	-1.22901	2.65284e-35		BLOC1S3	7.05533	-1.15309	5.30929e-18
					CEP55	9.82279	-1.22975	1.33226e-49		TECTA	5.80663	-1.15397	6.99786e-08
					SPPL2B	9.4346	-1.23143	3.3214e-28		BCRP3	5.00588	-1.15465	5.29999e-05
					TUB	8.99064	-1.23145	1.69836e-45		ABCA12	9.30449	-1.15476	5.58806e-29
					FAM120C	10.4319	-1.23156	4.36902e-73		MAPK9	9.8907	-1.15517	2.70342e-53
					BVES	6.37715	-1.23201	9.81991e-14		CLIP3	7.18401	-1.15573	2.39881e-16
					WDR25	7.37495	-1.23256	9.5724e-21		ZBTB44	9.56639	-1.15616	3.05999e-36
					KATNB1	8.92056	-1.23288	4.55288e-39		WSB1	11.2424	-1.1572	8.51137e-64
					BPHL	8.02581	-1.23374	2.36387e-31		LIN37	7.18364	-1.15746	1.21614e-14
					CLCN4	8.7848	-1.23428	2.93857e-45		SNX24	6.05237	-1.15835	3.95013e-09
					SMUG1	9.18246	-1.23691	1.08085e-37		FAM58A	7.09486	-1.15859	5.0769e-17
					SLC20A2	9.03829	-1.23732	2.34471e-37		KIAA0247	10.0059	-1.15999	6.41424e-56
					ZWINT	10.0087	-1.23743	4.22141e-30		DOK3	7.50221	-1.16014	4.51373e-22
					PCYT2	9.12367	-1.23779	3.6103e-33		ALOX12	6.17597	-1.16047	6.16832e-11
					FAM72D	5.50042	-1.23834	1.17513e-08		SLC20A2	8.68715	-1.16062	1.03234e-29
					IGFLR1	6.61013	-1.23908	1.70341e-15		SP6	5.65861	-1.16231	5.7415e-08
					ARHGAP19	9.43627	-1.2404	1.43527e-37		AMIGO3	6.87939	-1.1624	4.02129e-12
					C21orf58	7.69419	-1.24192	8.11943e-24		ATP6V0A2	8.08909	-1.1625	2.90048e-31
					MET	5.49993	-1.24195	6.36378e-05		KIF4A	9.74462	-1.16301	3.0972e-48
					PSRC1	8.37714	-1.24203	2.23406e-32		MXRA7	5.83829	-1.16382	5.94787e-09
					FAM111B	9.58169	-1.24392	8.21447e-50		OLFM2	5.32963	-1.164	1.72106e-07
					EPM2A	6.23333	-1.24423	6.60924e-13		S1PR2	5.97759	-1.16538	2.57139e-10
					MTG1	9.46881	-1.24445	1.00998e-38		FAM83D	10.0723	-1.16752	5.13305e-50
					SNHG12	7.41226	-1.24497	2.18288e-20		MC1R	8.50605	-1.16834	2.31825e-32
					FAM110A	7.88513	-1.24577	1.72988e-28		D2HGDH	7.44652	-1.16872	1.31944e-19
					PFKL	11.0585	-1.24646	1.41578e-41		TTLL11	6.51372	-1.1691	1.24239e-10
					DBNDD1	9.17839	-1.24765	1.30403e-42		CDH24	8.36812	-1.16922	2.38214e-26
					NBEAL2	10.4873	-1.24867	1.26609e-50		NUP210L	5.74305	-1.16931	4.50733e-09
					MFSD9	7.20649	-1.24877	3.95509e-18		MAP7D1	10.8574	-1.16958	1.28618e-39
					ALDH5A1	7.57882	-1.24961	2.33438e-26		ZBTB42	8.54404	-1.17047	2.11228e-19
					IRGQ	9.26679	-1.25057	2.49515e-47		DPY19L1P1	5.70833	-1.17055	5.63716e-07
					FBXL22	5.62275	-1.2509	1.75458e-08		MYEF2	7.30278	-1.17115	2.56766e-20
					NPRL3	9.85134	-1.25121	7.77606e-48		RIT1	10.0525	-1.1723	1.30779e-58
					NPAS2	6.27366	-1.25172	1.32732e-11		CLSTN1	12.242	-1.17403	9.58721e-71
					ARRDC1	9.39249	-1.2534	7.0071e-39		SPSB2	6.80566	-1.17435	1.12513e-14
					MFSD3	7.86169	-1.25743	2.66143e-21		SNX8	8.72685	-1.17612	7.13704e-31
					LOC90246	8.78693	-1.25777	5.17266e-46		KCTD11	6.3994	-1.17648	1.31618e-13
					MAPK9	10.2566	-1.26262	3.34214e-70		TMPO	11.8613	-1.17657	9.68771e-64
					SEPT8	10.103	-1.2635	1.70687e-65		ZMYND11	10.4724	-1.17697	2.98069e-58
					NCK2	8.71467	-1.26452	1.24124e-26		LOC100507588	6.08157	-1.17745	1.99582e-10
					QSER1	9.91695	-1.26528	1.28712e-50		KIAA0513	9.69583	-1.17786	2.91345e-58
					SLC26A2	9.96052	-1.2672	8.7748e-58		KREMEN2	5.18687	-1.17826	3.89024e-07
					AGPAT9	6.21771	-1.26752	1.4695e-13		KIF14	10.0068	-1.17838	1.88463e-29
					MBLAC2	9.4253	-1.26847	8.33693e-47		NHSL1	8.32341	-1.17859	1.14788e-25
					SLC22A18	7.64389	-1.27015	1.23842e-24		BUB1	10.7114	-1.17902	3.5979e-57
					COQ2	7.86212	-1.27123	1.81818e-22		PIP5K1C	9.89698	-1.18025	4.73197e-41
					SPC25	7.97249	-1.27141	6.66204e-24		SLC9A5	6.62706	-1.18027	1.09789e-13
					RNF157	8.84894	-1.27152	1.18108e-44		MYL12A	10.6411	-1.18071	6.86701e-62
					GIT1	10.212	-1.27283	4.91078e-51		C17orf70	8.15619	-1.18078	9.90423e-25
					SKA1	8.64235	-1.27313	9.56071e-36		C16orf55	6.14602	-1.18108	1.97683e-11
					MTAP	10.1467	-1.27498	1.88502e-63		PPP1R3F	7.10816	-1.18193	1.12905e-15
					PKD1	11.5188	-1.27612	2.07112e-59		CEBPA	8.31117	-1.18311	7.35647e-23
					BAHCC1	8.07445	-1.27891	9.56198e-32		COQ2	7.50645	-1.18432	1.3387e-17
					FBXL6	8.16004	-1.27893	5.18901e-33		CHPF2	8.95054	-1.18624	7.5213e-30
					EHHADH	7.37927	-1.28017	4.3921e-19		MASTL	9.07999	-1.18797	9.83998e-41
					LOC641364	5.32688	-1.28136	1.31066e-05		KLHL26	8.15373	-1.18882	1.82159e-26
					TRAIP	7.14676	-1.28177	1.67674e-17		KIF11	10.1207	-1.19145	4.16057e-54
					TMEM106B	9.98358	-1.2836	6.9025e-61		FAM40B	7.40641	-1.19185	6.765e-17
					APOLD1	5.42198	-1.28442	6.59382e-07		CHMP6	7.01808	-1.19227	1.32043e-17
					BAI2	6.41479	-1.28453	1.1025e-12		C16orf59	5.69415	-1.19239	1.53149e-09
					ARL2	7.69825	-1.28531	1.00702e-23		ZNF764	8.69596	-1.19307	3.8997e-34
					GLYCTK	5.77841	-1.2855	5.45525e-11		HIST1H2BG	5.78052	-1.19428	6.64684e-09
					ANKRD46	7.76288	-1.28621	3.02779e-27		HJURP	9.41806	-1.19465	3.00672e-44
					KIF18B	8.63346	-1.28734	1.89251e-39		NUDT17	5.54517	-1.19533	8.20666e-09
					LMF1	7.33099	-1.28962	2.9789e-25		TRIOBP	9.34859	-1.19673	1.01712e-45
					SLC35G1	7.99663	-1.29066	1.36157e-22		TMEM184B	9.92144	-1.19772	7.12522e-48
					TONSL	9.2178	-1.29264	1.33417e-34		DCST2	7.14608	-1.19781	6.40914e-21
					FLJ40852	5.53526	-1.29327	1.12488e-08		H1FX	11.2254	-1.19867	2.54093e-33
					TBC1D16	9.67005	-1.29374	1.0383e-39		CHST11	7.10688	-1.19878	9.64928e-20
					MYO5C	10.6278	-1.29452	5.83123e-72		KIAA1524	9.41186	-1.19984	1.76971e-44
					SEMA6C	6.14278	-1.29505	5.9471e-14		WDR96	6.79346	-1.20063	8.95537e-18
					PLS1	7.92236	-1.29506	6.12182e-33		CRB3	9.21442	-1.20242	7.13647e-23
					TMEM238	7.77714	-1.29571	4.97808e-09		CHST15	6.74154	-1.20254	2.91548e-17
					FAM115A	9.23769	-1.29762	6.74147e-52		ENPP1	7.52155	-1.2039	1.81925e-22
					HIST3H2A	6.44859	-1.29854	1.20197e-14		PQLC3	6.83096	-1.20409	5.61159e-13
					PPPDE2	10.3276	-1.29936	2.60277e-73		G6PD	10.679	-1.20749	2.14178e-39
					NAE1	10.5578	-1.30103	2.44591e-69		FAM72D	5.1718	-1.20826	2.29068e-07
					TAF15	12.2976	-1.30133	6.32206e-91		TUSC1	7.57396	-1.20977	5.30977e-24
					GPSM1	9.22278	-1.30195	3.1677e-28		BORA	6.36437	-1.20979	9.25278e-14
					KLF3	10.2312	-1.30357	4.07095e-76		SUCLG2	9.96544	-1.21158	5.85601e-57
					ZSCAN18	9.32408	-1.30515	1.39287e-55		SLC25A30	10.708	-1.21436	9.12035e-52
					CDCA3	9.07432	-1.30537	3.3158e-41		SERINC4	7.85484	-1.21476	8.47755e-25
					PRKAG2	8.32778	-1.30564	1.08362e-19		VSIG10	10.0258	-1.2149	6.14405e-64
					INADL	11.0389	-1.30673	1.80931e-87		SLC22A20	5.48351	-1.21631	5.79247e-08
					TDRD3	9.14906	-1.30681	6.51899e-56		CDCP1	10.7786	-1.21724	8.64064e-75
					SP6	6.04383	-1.30838	2.16206e-11		ZNF547	6.95174	-1.21932	3.56687e-17
					INPP4B	7.1723	-1.31121	1.68281e-16		PDXP	8.60656	-1.21936	9.90715e-28
					PPP1R3F	7.4868	-1.31143	4.09793e-19		KLHL21	10.0589	-1.22142	8.80034e-58
					CDC7	9.47378	-1.31458	1.11947e-58		TBC1D16	9.32036	-1.22167	1.32551e-34
					UBE2D2	11.0593	-1.31471	2.28467e-64		MAEA	9.9425	-1.22275	9.43666e-59
					GCAT	8.34269	-1.31508	5.33783e-36		LOC100505696	7.94901	-1.22325	1.97264e-24
					CDC6	9.68338	-1.31513	5.28817e-67		FBXW5	10.5581	-1.22429	1.15203e-43
					STK40	11.0232	-1.31644	1.22115e-63		AURKA	10.0534	-1.22447	2.14495e-66
					SHROOM2	10.1705	-1.31669	4.03732e-51		PVRL2	10.4757	-1.22451	7.14376e-64
					ANAPC2	9.76638	-1.31733	9.88364e-30		SHROOM2	9.8112	-1.22479	9.79241e-45
					RAD51AP1	8.49973	-1.31803	3.83756e-30		LMNB2	11.3595	-1.22677	3.15418e-66
					WDR76	8.622	-1.32171	3.71944e-39		LTBP1	5.59822	-1.22729	4.5489e-09
					ZHX3	9.95505	-1.32338	6.06589e-74		SKA1	8.30792	-1.22781	1.31537e-30
					PKN1	11.294	-1.32441	2.79587e-57		SLC25A40	8.39347	-1.22827	3.02362e-26
					SLC48A1	8.64226	-1.32574	7.77805e-43		NLGN3	8.14994	-1.2313	2.68673e-29
					GTDC1	7.24405	-1.32631	4.65805e-22		UXS1	8.26218	-1.2315	1.06847e-34
					SCD5	7.03468	-1.32808	3.37764e-17		FANCI	10.3904	-1.23293	4.35105e-65
					PHF20	10.705	-1.33034	1.26401e-77		LOC100289341	5.76083	-1.23406	3.37465e-10
					UXS1	8.62439	-1.33063	1.24693e-43		HIST2H2BF	6.59555	-1.23437	9.68422e-12
					ORC1	8.51754	-1.33472	3.48947e-39		GIPC1	10.7195	-1.23449	1.89059e-42
					NT5DC2	11.0132	-1.33533	4.51493e-58		HIST3H2A	6.10391	-1.23481	3.45772e-11
					IL17D	5.50657	-1.33739	1.01131e-08		ZNF579	5.26819	-1.23503	1.21042e-07
					PUS7	9.60389	-1.33769	1.52014e-50		TUBGCP5	7.88204	-1.23532	5.19721e-32
					CMTM1	5.65289	-1.33828	4.03614e-07		AP2A1	10.7295	-1.23562	2.77044e-50
					POF1B	5.75085	-1.33902	2.12147e-11		TNFRSF10D	10.8189	-1.23592	5.07982e-80
					FBXW4	8.89688	-1.33916	9.69622e-38		EML1	7.67343	-1.23652	1.73792e-17
					EPS8L1	5.19672	-1.33972	1.0841e-07		EGLN3	7.66258	-1.23685	1.97299e-21
					RECQL4	9.39385	-1.34043	1.21817e-41		DENND1C	9.37835	-1.23764	2.17457e-52
					DNLZ	7.64189	-1.34073	2.83961e-22		CDRT1	5.94588	-1.23905	1.53298e-10
					TCF19	9.16775	-1.34324	2.32754e-40		TMEM238	7.43532	-1.23956	2.03968e-07
[truncated: 687 more rows]
