# Supplementary material for: The X-linked tumor suppressor TSPX downregulates cancer-drivers/oncogenes in prostate cancer in a C-terminal acidic domain dependent manner
Source: Oncotarget. 2019 Feb 19;10(15):1491–506. doi: 10.18632/oncotarget.26673 (PMC6407674; doi:10.18632/oncotarget.26673)
Supplement: Supplementary file 3 [file oncotarget-10-1491-s003.xlsx]

## Sheet: Sheet1
Supplementary Table 2: Differentially expressed genes (DEGs) between LNCaP-tetON-TSPX and LNCaP-tetON-EGFP, or LNCaP-tetON-∆C and LNCaP-tetON-EGFP, and the classification of DEGs based on the CAD dependency
CAD-dependent DEGs (1013 genes)										CAD-enhanced DEGs (98 genes)							CAD-independent DEGs (589 genes)
CAD-specific DEGs (911 genes)				DEGs reversed by CAD (102 genes)
	TSPX/EGFP				TSPX/EGFP		TSPX[∆C]/EGFP				TSPX/EGFP		TSPX[∆C]/EGFP		TSPX/TSPX[∆C]			TSPX/EGFP		TSPX[∆C]/EGFP		TSPX/TSPX[∆C]
Gene symbol	Log2(fold change)	FDR		Gene symbol	Log2(fold change)	FDR	Log2(fold change)	FDR		Gene symbol	Log2(fold change)	FDR	Log2(fold change)	FDR	FDR		Gene symbol	Log2(fold change)	FDR	Log2(fold change)	FDR	FDR
LOC100505576	5.42931	2.07961e-235		SYNPO	2.78085	2.80733e-65	-1.83712	7.69939e-06		EPHA8	6.68867	1.13541e-178	2.0728	3.84703e-05	2.7222e-12		NPR2	2.82854	3.00007e-47	2.71702	3.68133e-38	>0.001
OR2B6	4.34796	7.10455e-87		HIST1H3H	2.36164	7.94543e-82	-1.06566	1.64969e-06		NPC1L1	6.15263	3.65159e-253	3.37123	7.2093e-32	0.00032385		CCDC62	2.81609	2.24724e-51	2.50983	4.65315e-37	>0.001
LRRN2	4.28021	1.17768e-57		ARTN	2.08834	1.89468e-58	-2.01199	1.12475e-14		PTAFR	5.67452	1.25832e-206	2.02113	1.65365e-07	0.000324575		ADARB2	2.7254	2.03382e-67	2.28972	3.37421e-38	>0.001
HIST1H2BJ	4.26467	2.65399e-135		LOC100506714	2.08689	7.05762e-58	-1.54968	7.72306e-12		PTCHD4	5.47814	2.41989e-146	2.38442	1.92651e-10	0.000324575		C14orf182	2.69046	3.6208e-34	2.34232	2.07511e-23	>0.001
HIST1H2BO	3.85206	1.4291e-75		NEURL1B	2.03501	2.43462e-240	-2.90892	1.38452e-62		ZSCAN12P1	5.27219	0	2.51139	2.00936e-29	0.00099973		LIF	2.58541	3.49677e-74	3.23664	9.39831e-100	9.02713e-09
DDN	3.51239	9.88364e-85		LARGE	1.90812	7.27278e-33	-1.05915	0.000347816		KIAA1683	5.02414	0	1.15015	2.14572e-11	2.7222e-12		SPATA18	2.5524	7.16043e-169	2.8366	1.11926e-150	0.000349807
HIST2H2BE	3.46967	0		ST3GAL3	1.78463	1.29706e-81	-2.52243	1.94294e-37		INPP5D	5.00998	1.26655e-145	3.34698	3.99798e-34	2.7222e-12		CDKN1A	2.48834	0	3.93517	0	1.84901e-119
AHRR	3.39254	1.35608e-164		HIST1H2BN	1.7651	3.13625e-25	-1.43965	8.16811e-07		IFI30	4.3987	1.2027e-101	3.08436	4.50985e-21	2.7222e-12		MYO15A	2.32485	1.52575e-30	2.57117	7.68979e-39	>0.001
CFB	3.36801	1.22619e-52		CCDC65	1.70068	7.43477e-30	-1.13442	1.03279e-06		C19orf18	4.23751	7.32555e-79	2.62529	2.47156e-17	2.86501e-144		LGALS4	2.32067	8.38825e-24	2.55917	3.13556e-27	>0.001
TEX19	3.27774	8.99616e-49		WWC3	1.63815	1.02528e-271	-2.35217	2.74814e-104		PILRA	4.21765	2.24391e-99	1.27438	0.000367108	0.00032385		DRD4	2.203	8.48718e-28	1.57843	1.90711e-10	>0.001
PLD6	3.13899	1.5709e-75		SHC2	1.61897	2.18521e-36	-1.54629	2.12728e-10		CNTD2	4.02577	5.39693e-112	1.72757	4.25003e-11	2.86501e-144		ACER2	2.11607	9.61378e-150	2.35511	1.08261e-91	>0.001
HIST1H2AG	3.11521	1.23241e-44		LYST	1.61753	6.42524e-99	-0.800829	1.79007e-18		SAMD14	3.96368	1.66298e-76	1.643	7.22778e-07	0.000324575		TBX15	2.07687	5.67219e-32	1.83987	3.27623e-20	>0.001
RMRP	3.07409	3.16627e-24		RNASE4	1.55566	1.04742e-20	-1.37049	4.65106e-07		CATSPERB	3.81647	9.12957e-92	1.64228	1.28767e-11	2.86501e-144		ZNF554	2.071	2.25303e-127	2.11834	1.65656e-72	>0.001
AVIL	3.0371	0		LTB4R2	1.50586	9.88637e-21	-1.50641	1.25625e-08		CUBN	3.81331	1.23591e-92	1.63117	3.11927e-08	2.86501e-144		CEL	2.06667	7.18406e-69	2.0361	4.77954e-63	>0.001
RPPH1	2.97372	1.61834e-22		CCDC92	1.48551	8.47059e-112	-2.2211	3.5512e-22		TNNT2	3.80388	3.74028e-110	2.04843	4.63781e-18	0.000996969		ENG	1.92155	5.17508e-30	1.80334	2.19728e-19	>0.001
SPRED3	2.91495	8.43594e-49		LOC285033	1.4821	1.45365e-40	-1.81062	9.37452e-17		PYGM	3.64866	5.31303e-97	1.24972	1.95967e-06	0.000324575		ABCA1	1.90743	3.15696e-75	3.22613	1.87863e-139	3.06716e-37
C2	2.88218	4.30233e-77		EGF	1.46423	1.1455e-70	-0.844623	1.90057e-09		VWCE	3.62403	1.28074e-59	2.23317	4.46228e-14	0.000996969		HSPA4L	1.88098	0	2.86014	2.56042e-268	3.66094e-40
GGN	2.86053	1.22129e-70		HIST1H2AK	1.44803	3.29339e-09	-1.66459	0.000179426		RIN1	3.61195	2.62157e-50	2.28686	6.67045e-13	0.000324575		TMOD4	1.87322	3.62212e-20	1.17237	2.45987e-06	>0.001
HPX	2.84241	4.14485e-34		EXD3	1.35171	8.47971e-18	-2.09042	9.33989e-13		TNXB	3.56365	1.25812e-62	1.76851	1.95257e-09	0.000996969		LRRC39	1.84035	2.33448e-41	1.44911	2.05336e-20	>0.001
GPR35	2.76405	1.32673e-51		UBTD1	1.33163	5.0274e-52	-0.81894	2.31753e-05		WNK4	3.51735	6.07824e-93	1.88319	1.02184e-14	0.000996969		FER1L5	1.83934	2.10427e-14	1.14613	5.02698e-05	>0.001
TXK	2.75861	4.59447e-51		MYO1D	1.31508	1.9489e-127	-2.5509	2.26095e-127		GPNMB	3.49057	0	2.04108	1.19109e-97	2.7222e-12		UNC13D	1.82191	1.43689e-31	3.19366	9.61185e-122	4.61467e-31
CA14	2.72742	7.17173e-57		AIFM2	1.2911	4.8907e-13	-1.55224	2.77462e-07		ANGPT2	3.3807	1.18164e-248	2.30632	9.95474e-54	0		HHIPL2	1.82177	4.32086e-15	1.07847	0.000109558	>0.001
REM2	2.72119	3.11929e-46		TUBB3	1.27094	8.89619e-57	-0.88966	2.88599e-09		KDELC2	3.30564	1.09854e-42	1.64828	5.09519e-08	2.7222e-12		COLQ	1.77566	2.15777e-35	2.37072	4.22721e-53	4.03469e-06
SLC25A34	2.54591	8.73596e-40		FUT3	1.24982	2.04774e-31	-0.892833	4.99624e-07		N4BP2L1	3.20621	4.39424e-70	1.48098	3.45936e-08	0.000316652		UG0898H09	1.76553	5.41286e-18	2.177	1.06351e-25	>0.001
DNAH17	2.49124	5.43392e-67		SLC2A13	1.24645	2.84576e-11	-1.25989	9.03909e-06		NOS3	3.1623	1.15818e-145	1.80361	4.62496e-23	0.00032385		AHNAK	1.74969	0	1.83985	2.459e-91	>0.001
LOC100130705	2.45128	1.17383e-100		MSH4	1.18374	1.83835e-08	-1.01228	0.000541863		MUC20	3.1348	1.19596e-139	2.29471	1.22457e-66	0.000316652		TP53I3	1.72768	1.28704e-98	2.0406	1.90558e-79	0.000256029
HIST1H2BD	2.41214	8.9448e-190		ANTXR1	1.17705	2.40837e-104	-2.97438	2.80746e-96		NUP210L	2.90122	8.99278e-36	1.68648	1.44618e-08	0.00032385		PIM1	1.70628	1.82845e-50	2.57436	1.00327e-101	8.02419e-22
MYH11	2.3908	1.62715e-38		TMEM229B	1.15962	9.29588e-08	-1.40645	7.21991e-05		TYRP1	2.86034	3.69674e-61	1.22703	2.65942e-07	0.000996969		NOTCH1	1.70193	0	2.49245	3.5442e-152	1.07955e-20
FBXL19-AS1	2.37978	4.52298e-212		DNAJC6	1.14002	2.0328e-06	-2.54758	7.97293e-11		WDR96	2.76265	7.51283e-72	1.51698	6.50607e-14	0.000996969		GDNF	1.70164	1.08792e-19	2.60447	2.82213e-56	2.48126e-10
ADCY5	2.37913	2.72202e-28		MFI2	1.11476	2.8397e-09	-1.01501	0.000209269		SGK2	2.75972	1.29503e-66	1.35077	2.35719e-09	0.000324575		TMEM217	1.68991	1.2499e-14	1.54224	4.39023e-09	>0.001
SLFN5	2.35023	0		LTB4R	1.10311	3.12336e-97	-1.91697	2.66144e-78		CCDC146	2.70824	7.16531e-64	1.2501	2.04558e-08	2.86501e-144		CATSPERG	1.67943	7.97364e-33	1.39957	2.40608e-18	>0.001
IKZF4	2.31494	2.65951e-191		KIAA1908	1.097	2.83077e-16	-0.987529	1.11152e-06		IER5	2.70737	0	2.03049	2.32739e-74	2.7222e-12		ANK1	1.63135	8.90544e-23	2.95	7.45857e-105	4.55152e-27
ACCN3	2.27702	5.91176e-26		UCN	1.09512	9.20778e-08	-1.73827	1.98401e-08		CECR1	2.70073	1.37079e-104	1.9237	1.06016e-28	2.86501e-144		ATP2A1	1.61326	3.77951e-29	1.09177	2.86759e-10	>0.001
SPDYA	2.26385	5.06173e-24		ABLIM3	1.09168	1.42031e-11	-0.840667	0.000103218		DRP2	2.69379	1.08439e-33	1.25588	1.6498e-05	2.71674e-12		FAS	1.58424	4.99565e-78	1.9502	1.97128e-78	1.48624e-05
HIST1H2AI	2.25469	2.01152e-24		ACSL1	1.08837	3.81006e-230	-0.890013	4.89539e-36		RNF39	2.68767	9.23598e-51	1.33987	8.98054e-09	0.000324575		METRNL	1.57299	1.16505e-26	2.15083	3.11357e-35	8.31318e-05
LOC100505783	2.25124	9.97478e-35		SESN3	1.05968	1.91186e-107	-0.936817	2.19051e-29		TECTA	2.63104	5.07984e-34	1.43002	9.10277e-06	0.000338292		SERTAD1	1.57204	3.75966e-64	1.62728	5.10249e-27	>0.001
C7orf53	2.24884	2.00194e-62		KCNIP3	1.03267	4.77817e-06	-1.13518	7.9039e-05		KCND1	2.61172	2.32986e-105	1.47286	3.07673e-20	2.7222e-12		MDM2	1.57003	0	2.47569	1.42523e-236	4.68926e-39
CLDN9	2.21738	1.40019e-16		BRWD1-IT2	1.02647	2.62089e-08	-1.94964	5.16093e-12		C22orf45	2.56221	3.2095e-68	1.42314	9.87014e-16	2.86501e-144		LOC643401	1.56118	2.5713e-28	2.11377	3.62779e-80	6.1508e-06
NIPAL2	2.20367	4.13869e-136		ASF1B	1.01953	1.82169e-57	-1.58368	2.95141e-38		ADCY10	2.54899	1.48149e-34	1.17291	1.33788e-05	0		LOC100652768	1.54501	2.79934e-14	1.76498	1.45143e-10	>0.001
PPP1R32	2.20058	8.67927e-27		TOM1L2	1.01334	7.2209e-163	-2.32562	2.40426e-208		LOC100288181	2.54356	5.96358e-22	1.13392	0.000566321	5.03601e-12		DDB2	1.54063	7.5558e-150	1.82028	9.51415e-100	8.10916e-05
HIST1H2BC	2.17664	5.4404e-47		GPR157	1.00913	3.79692e-10	-1.54248	2.86147e-09		VAMP5	2.51757	9.23748e-28	1.05824	0.000304444	0.000996969		ABCG1	1.53763	8.65221e-130	1.3629	7.5769e-53	>0.001
BNIPL	2.14996	8.68004e-26		PTPRCAP	0.967416	4.08447e-08	-2.41314	1.10335e-13		TNFRSF10D	2.50791	0	1.22683	1.07011e-61	0.000996969		FDXR	1.53561	1.30958e-192	1.31767	1.14296e-33	>0.001
HIST1H4E	2.14561	4.41983e-22		ANG	0.945455	8.40525e-07	-1.08457	2.59574e-05		MC1R	2.47468	9.83494e-146	1.2613	8.80708e-22	2.39315e-11		ELF3	1.52646	8.30108e-279	1.73642	2.80911e-114	0.00069881
POPDC2	2.09814	1.18128e-19		KIF2C	0.93131	1.80262e-112	-0.863232	3.30868e-31		NLGN3	2.42884	1.06143e-108	1.15194	1.32402e-17	0.00032385		TRIP10	1.49303	5.21769e-118	2.09261	2.04494e-79	1.5819e-10
C1S	2.08542	3.93259e-22		C12orf51	0.913759	1.16449e-110	-0.882351	2.06738e-42		BTG2	2.41915	0	1.93839	1.26743e-182	3.62798e-145		ABTB2	1.492	4.03996e-67	1.83191	3.39599e-77	3.70831e-05
ADAMTSL4	2.07767	4.69084e-42		DCBLD2	0.892056	1.25772e-17	-1.2118	2.81377e-15		ADORA2A	2.35482	1.30009e-112	0.877682	1.00383e-06	0		ZNF79	1.49032	8.3182e-88	1.64242	1.0048e-70	>0.001
CDKN2D	2.03442	5.78315e-62		EPM2A	0.889099	3.63729e-14	-1.24423	6.60924e-13		C15orf34	2.32307	7.25916e-31	1.19352	5.55174e-06	2.86501e-144		HSPA14	1.48188	1.64487e-172	1.57495	4.61256e-95	>0.001
ACTA2	2.027	1.96608e-57		SEMA6C	0.886094	7.412e-13	-1.29505	5.9471e-14		NLRC5	2.3064	1.40118e-35	1.11709	2.90704e-05	0.00032385		PDPR	1.47544	9.9103e-180	1.17894	9.67874e-51	>0.001
DIO1	2.0249	2.15147e-74		TACC3	0.880675	1.19161e-133	-0.8872	1.27839e-32		CRABP2	2.30379	9.60264e-34	0.95842	0.000211787	2.86501e-144		CRYAB	1.46902	1.11544e-22	6.02781	0	0
HIST1H3D	2.00687	2.87253e-33		C17orf103	0.87893	1.78256e-20	-1.71816	2.03967e-34		CCDC11	2.27961	4.32092e-31	0.84678	0.000384199	2.86501e-144		LOC284454	1.46876	1.66674e-07	1.68354	1.22206e-12	>0.001
HIST1H2AM	1.98147	2.11518e-36		UST	0.878222	1.74796e-07	-2.05732	1.33762e-13		RRM2B	2.24334	0	1.51444	3.28258e-96	0.000324575		LOC100130093	1.44542	3.79257e-15	0.87019	4.56103e-05	>0.001
AMY2B	1.97846	5.9608e-21		IRGQ	0.873949	1.29939e-76	-1.25057	2.49515e-47		VPREB3	2.17896	4.83539e-29	1.46508	1.43493e-10	0.000996969		VN1R1	1.43797	8.79767e-12	1.57243	1.5146e-10	>0.001
NUDT17	1.93282	2.66332e-20		GTSE1	0.873852	2.05141e-50	-0.827474	2.73304e-20		HIST2H2BF	2.15714	4.49555e-48	0.875725	0.000449342	2.7222e-12		STAB1	1.43708	1.20565e-16	1.14913	3.33772e-09	>0.001
DNM3	1.91377	1.74141e-24		SAC3D1	0.86884	2.19803e-25	-0.809308	1.31711e-12		UBOX5	2.14244	3.66116e-128	0.855132	3.60922e-08	0.000996969		FP588	1.43446	5.38036e-23	1.63409	1.31768e-22	>0.001
C2orf82	1.91017	1.79119e-23		C4orf34	0.851309	1.22103e-34	-0.807401	7.18681e-13		LOC728537	2.12891	4.14956e-31	1.15916	1.6053e-07	2.2954e-11		C10orf81	1.42879	2.52644e-09	0.959207	0.000250968	>0.001
DNHD1	1.90862	3.68708e-87		RTN4RL1	0.842875	1.95007e-24	-1.66737	2.84137e-39		SERINC4	2.07256	9.85263e-85	0.812266	1.34891e-07	0.000324575		PHLDA3	1.40923	1.6891e-122	1.18172	3.35691e-19	>0.001
DCST1	1.90426	9.64887e-16		OAS3	0.837529	3.34415e-14	-0.996854	1.60729e-10		CDHR5	2.06769	4.70338e-43	0.929228	3.27523e-06	2.86501e-144		PRIC285	1.39625	1.36724e-167	1.04481	8.68736e-26	>0.001
LEPR	1.90227	2.03199e-27		AMH	0.836509	4.24399e-19	-1.61393	2.36599e-27		GABRA3	2.04492	1.45982e-94	1.08261	1.55076e-13	2.7222e-12		SLC23A3	1.39476	9.94221e-14	1.38086	9.58557e-12	>0.001
SLC13A3	1.90208	2.13592e-36		SHC3	0.832182	0.000781089	-1.92487	1.98869e-09		AQP1	2.00973	2.08048e-17	1.14061	9.84505e-05	0		MCC	1.39476	7.24699e-17	1.29925	5.15872e-13	>0.001
CAMK2B	1.8978	6.40636e-42		BDKRB2	0.823289	2.2191e-06	-1.72731	1.37952e-11		PTCH2	1.92445	2.1586e-41	0.856072	1.76421e-05	0.000324575		MIR663A	1.39091	2.61393e-05	1.36864	3.90414e-06	>0.001
WFIKKN1	1.89197	4.59811e-24		KCNQ1	0.818895	0.000339325	-1.45528	1.09266e-05		CILP2	1.91716	1.60407e-34	0.844175	0.000101067	2.86501e-144		BBC3	1.38698	8.67189e-31	2.34992	6.60349e-60	6.71478e-14
HIST1H2BG	1.88539	4.70236e-21		EVI5L	0.809418	1.17565e-59	-1.08936	1.32741e-23		RBM15	1.91111	0	1.1847	2.14828e-40	0.000324575		SLC6A16	1.35831	1.93176e-15	0.882023	5.63722e-05	>0.001
GSDMB	1.87633	2.5986e-176		RELL1	0.806328	2.79538e-31	-2.51221	2.92164e-94		C12orf5	1.90102	0	1.2614	2.38311e-43	3.62798e-145		LOC644656	1.34866	8.08341e-20	1.44784	1.00166e-14	>0.001
LRRC8C	1.86568	4.38464e-16		PRRT2	-0.800271	0.000272741	0.975242	3.8464e-07		LOC619207	1.89263	5.26291e-28	0.804715	0.000469008	2.2954e-11		FLJ41484	1.34637	1.78285e-95	1.99795	1.14015e-140	3.46981e-20
KIAA0513	1.85842	0		ZNF485	-0.807799	2.04379e-18	0.917326	1.94435e-23		ERV3-1	1.87665	7.91718e-91	0.80268	1.07416e-10	2.7222e-12		MIR3687	1.34494	1.2028e-05	1.61174	1.192e-15	>0.001
HIST1H1C	1.84738	1.7789e-115		ZNF821	-0.810362	2.55831e-12	0.912113	1.33402e-18		POLH	1.86721	0	1.15362	1.15759e-53	0.00032385		ALPK3	1.33824	3.44549e-87	1.35662	5.2906e-43	>0.001
SLC25A18	1.83789	4.31275e-16		CYP2S1	-0.816017	0.000740372	0.822788	0.000268109		SPOCK2	1.86637	1.35272e-30	1.17386	2.58545e-10	0.000324575		UCKL1-AS1	1.32711	2.97887e-13	3.17282	6.12565e-93	2.13904e-43
PLCD3	1.82434	1.82736e-95		BBS4	-0.827617	9.4484e-29	1.03439	3.40977e-31		TMC5	1.8154	1.35634e-17	0.932731	0.000527813	0.000996969		TMCO3	1.32332	1.02451e-253	1.20146	1.05111e-75	>0.001
CASP10	1.77276	2.80167e-47		GRIN3A	-0.840407	4.22383e-18	1.91824	1.48441e-50		CYP2E1	1.77683	1.8793e-24	1.14139	7.0515e-09	2.86501e-144		SERPIND1	1.30458	1.51983e-14	1.64716	5.39824e-23	>0.001
HIST1H2AE	1.77179	1.72641e-14		MAP4K1	-0.850826	0.000198106	1.31472	2.80345e-16		TMEM2	1.74411	0	1.10669	1.94551e-54	0.000996969		PPM1D	1.30437	9.94418e-179	1.51676	7.74631e-99	0.000525933
MID1	1.76939	6.32841e-20		KLK4	-0.852741	3.17946e-58	1.20555	1.06776e-61		UCP3	1.73415	4.9678e-17	0.992947	6.45195e-05	0.000996969		NEB	1.29259	5.372e-32	1.34567	1.62934e-36	>0.001
PVRL2	1.74994	2.44741e-283		C7orf31	-0.855818	0.000169304	0.911775	6.02516e-07		FGF13	1.63106	1.14382e-34	0.965202	8.04694e-10	2.7222e-12		C5orf41	1.29201	5.82812e-127	1.83004	3.37182e-118	2.19448e-14
DCST2	1.74561	6.0086e-51		FAM155B	-0.856425	5.96414e-27	0.895578	1.89715e-23		TBX19	1.58445	2.91777e-19	0.879906	4.82532e-05	0.000338292		COL11A2	1.28252	2.84566e-10	1.48967	1.00709e-09	>0.001
SLC12A4	1.74532	5.41736e-38		CABP4	-0.861093	1.62048e-06	0.918806	1.33015e-09		ZNF165	1.5699	3.47244e-82	0.85236	1.01888e-16	0.00099973		TACC1	1.28176	9.77549e-249	1.06945	4.48367e-59	>0.001
ASB16	1.73622	2.85886e-26		SLITRK3	-0.900792	3.70562e-24	1.0931	9.79411e-22		ITGA1	1.52383	1.51235e-28	0.955754	1.49283e-09	2.7222e-12		SLC2A12	1.26722	5.32385e-56	1.23947	2.093e-34	>0.001
PIM2	1.73573	2.21308e-81		TFPI	-0.920868	7.07475e-175	1.1134	2.17127e-66		CNNM2	1.40266	1.12759e-196	0.879554	2.13914e-18	2.86501e-144		TAGLN	1.25803	1.3427e-21	2.24919	1.56189e-75	2.2136e-19
TTLL3	1.69246	1.66003e-34		FN1	-0.958526	2.29462e-215	1.61342	3.64505e-157		RPL22L1	-1.22208	1.16417e-307	-0.844389	7.15895e-26	0.000324575		ZNF555	1.25396	2.6499e-35	1.85113	1.74575e-51	2.86148e-08
TBC1D10C	1.69191	7.1854e-51		TRERF1	-0.964115	2.39465e-64	0.865391	1.36149e-31		CEBPB	-1.23949	1.14377e-130	-0.905679	1.99021e-19	2.86501e-144		SYTL2	1.25318	4.86937e-116	1.36572	9.28526e-38	>0.001
HADH	1.68519	4.48592e-239		MYO15B	-0.966381	2.96797e-28	1.0635	6.21055e-28		EMG1	-1.26615	2.23569e-110	-0.812211	1.35787e-16	2.7222e-12		DDX58	1.24722	5.10898e-26	0.989289	1.91491e-14	>0.001
LINC00176	1.67514	5.35453e-49		AIDA	-0.985006	3.63995e-90	1.09647	5.8561e-49		C17orf101	-1.26777	3.55639e-63	-0.816742	1.67549e-20	2.86501e-144		MIR3648	1.24052	9.92457e-06	1.75043	2.68194e-14	>0.001
ABCA12	1.6662	3.28678e-112		DUSP4	-1.01077	4.68395e-89	1.1971	1.24257e-47		SNHG15	-1.28492	6.42922e-68	-0.822984	9.57525e-19	0.000324575		YPEL2	1.2353	1.95191e-93	1.55036	6.29606e-78	8.85819e-07
C16orf71	1.65852	1.92621e-13		CARD9	-1.02099	6.94323e-05	1.02436	1.31569e-07		MIOS	-1.31121	1.8679e-131	-0.825912	8.31218e-22	2.39315e-11		LOC100289019	1.2268	6.89935e-31	1.58426	1.94171e-38	0.000474247
SFN	1.65117	9.23342e-47		KLF4	-1.02674	1.07063e-18	1.18064	1.61578e-33		ATPBD4	-1.31314	1.17568e-46	-0.807039	2.08352e-15	0		KLHL24	1.22003	2.05598e-150	1.34143	3.52705e-72	>0.001
STAG3	1.64961	2.69526e-26		FGFR2	-1.04851	1.74013e-09	0.883576	3.8452e-11		TSEN15	-1.34727	3.56739e-210	-0.844213	1.56503e-37	0.000996969		ZMAT3	1.21876	8.66393e-171	1.77623	4.18847e-156	1.20483e-18
C18orf56	1.64671	1.43202e-19		ACPP	-1.05599	1.41626e-15	1.65091	4.65198e-44		GARS	-1.35009	0	-0.988827	6.07952e-58	2.7222e-12		CTSK	1.21641	5.75359e-23	0.785316	4.97037e-06	>0.001
SLC16A11	1.63527	4.46002e-11		LPAL2	-1.05777	4.58546e-08	1.08948	2.76646e-14		PSAT1	-1.40795	0	-1.17861	1.90594e-74	0.000324575		PRKY	1.20921	6.3061e-14	0.84831	2.62786e-06	>0.001
LTBP2	1.63053	4.65143e-76		ADAM7	-1.07136	4.30067e-20	1.63948	3.43993e-20		PABPC1L	-1.42002	4.6134e-153	-0.954608	3.63064e-36	0.00032385		KIAA1324	1.2037	3.8565e-62	0.988144	3.27041e-23	>0.001
SLC26A10	1.62098	5.89952e-13		SYT4	-1.18766	1.39739e-223	0.835361	6.75115e-40		PHOSPHO2	-1.48186	9.5535e-35	-0.830904	7.69543e-11	0.00032385		APOBEC3F	1.20127	4.68252e-23	1.3949	3.13963e-28	>0.001
AOC3	1.61964	3.83084e-83		CRYM	-1.18932	1.09124e-07	1.72033	1.61056e-22		TRIB3	-1.52102	0	-0.888114	2.82594e-41	0.000996969		PRDM1	1.19903	1.91004e-07	1.50126	1.49002e-11	>0.001
FAM86HP	1.60101	4.34832e-13		KLK2	-1.18967	3.02401e-135	0.876945	2.27672e-13		ACOX2	-1.55936	1.39988e-99	-0.908392	2.32787e-24	1.34481e-09		VPS11	1.19848	1.8972e-84	0.842744	2.80872e-16	>0.001
BBS12	1.58343	2.01533e-32		ZPLD1	-1.19916	1.36549e-13	1.12067	2.37643e-16		ASNS	-1.57524	0	-1.17284	8.80481e-88	0		ZFP36	1.19436	2.19794e-45	0.835748	3.30663e-12	>0.001
CLDN15	1.57412	7.65805e-143		ADAMTS1	-1.25427	1.23672e-223	2.04599	1.16339e-242		SLC6A9	-1.62199	1.2116e-285	-1.35042	2.99822e-85	0.000324575		ANKRD12	1.18398	2.03014e-56	1.12778	3.45557e-47	>0.001
DDR2	1.55305	2.13163e-30		NBEAP1	-1.29957	1.15372e-125	0.889122	3.42218e-36		CPNE7	-1.93337	6.78185e-220	-0.970333	2.28531e-25	2.86501e-144		LOXL2	1.18382	8.63602e-10	2.37739	1.49569e-41	1.67147e-15
C17orf65	1.55022	2.22727e-43		NEAT1	-1.32403	0	1.5659	5.84555e-120		SMUG1	-1.97004	1.09418e-142	-1.23691	1.08085e-37	0.000324575		SYCE2	1.17786	1.51683e-14	0.788514	4.00481e-06	>0.001
PLCD4	1.54878	4.71706e-38		SPRY1	-1.33588	1.43877e-105	1.37079	1.01569e-84		CHRNA2	-1.97718	3.98312e-57	-1.13245	5.11758e-09	2.86501e-144		LOC100128288	1.17248	6.57968e-16	0.90176	5.59013e-11	>0.001
LINC00115	1.5034	1.01434e-12		IGF1	-1.33851	1.8242e-08	1.31236	4.42848e-15		YY2	-2.18094	3.40012e-73	-1.39205	1.02083e-26	0.000996969		RNF103	1.16778	1.1504e-211	1.44854	1.63694e-111	9.77784e-07
TP53INP2	1.49822	0		C7orf63	-1.35409	4.00499e-49	1.78075	8.11217e-84		DUSP27	-2.31957	2.25601e-157	-1.13	2.75293e-35	2.71674e-12		MAP6D1	1.16715	8.17083e-15	0.91284	1.39444e-07	>0.001
HIST1H2BK	1.49373	4.41898e-217		ADRA2A	-1.5502	1.02203e-69	0.913408	1.23761e-19		RAB39B	-2.7045	2.01773e-69	-1.68876	5.52419e-25	0.000324575		PIK3R3	1.16468	5.44257e-300	0.997661	1.62798e-51	>0.001
CDKN2C	1.4931	2.40454e-88		SV2C	-1.56969	6.80895e-10	0.980871	4.11887e-07									FBXO32	1.16431	1.56399e-19	2.43909	7.45696e-95	3.58199e-30
GALNT10	1.49279	0		DHRS2	-1.62853	2.79689e-17	1.52172	3.75121e-28									BAX	1.16144	1.74832e-64	1.25481	7.77237e-36	>0.001
LOC284440	1.48023	6.45931e-16		IRS1	-1.68879	2.39959e-129	0.88809	3.60933e-25									PCDP1	1.14797	2.02313e-08	0.796329	0.00021805	>0.001
LMNA	1.48019	0		RAPGEF3	-2.1527	9.36019e-46	1.70643	3.91618e-60									CRAT	1.14675	6.8444e-104	1.57762	1.93582e-70	5.54856e-09
SPTB	1.46685	2.41137e-26															ACBD7	1.14394	1.1841e-49	0.802779	4.66857e-14	>0.001
L3MBTL1	1.46325	5.9156e-38															CDH1	1.14023	0	1.24466	4.02893e-78	>0.001
EEPD1	1.46057	9.35231e-193															MAP3K8	1.13967	1.67722e-25	1.05363	9.99592e-20	>0.001
POLN	1.46019	1.20679e-17															BTG3	1.1324	3.64302e-114	1.4342	2.30585e-81	8.51624e-06
RGL4	1.46012	5.83811e-74															EFNA3	1.11944	2.75972e-64	1.31462	5.35979e-41	>0.001
CD37	1.45592	2.19678e-17															NWD1	1.11846	5.4348e-08	1.19343	5.61606e-09	>0.001
ZNF440	1.45397	1.13502e-173															PRKCA	1.11516	1.26809e-131	0.995817	4.59667e-34	>0.001
CHST11	1.45043	1.74543e-36															CASP8	1.10923	4.37499e-36	0.876431	3.77122e-14	>0.001
CRY1	1.45003	7.66277e-160															CES2	1.10675	9.2334e-101	0.821304	3.52151e-22	>0.001
CD101	1.44846	5.79871e-10															SERTAD3	1.10526	1.36809e-90	1.14921	4.07045e-36	>0.001
PSPN	1.44488	3.26669e-10															ZNF451	1.10358	5.77851e-95	1.02299	3.78153e-40	>0.001
GYS1	1.44061	2.0355e-304															ANKRD30BL	1.10285	0.000140436	1.45755	4.12948e-18	>0.001
ZNFX1	1.43969	3.15727e-267															C14orf142	1.09902	1.11485e-55	0.818043	6.8544e-17	>0.001
B3GNT4	1.43467	6.58578e-11															C1QTNF6	1.09448	2.6229e-09	1.10146	8.4623e-07	>0.001
DENND1C	1.43334	5.50655e-156															LOC284801	1.09015	0.000154995	1.31413	1.97285e-16	>0.001
EGLN3	1.42827	1.2938e-34															CNDP2	1.08993	3.59516e-265	1.69644	1.50663e-148	1.24531e-25
GNG7	1.42734	2.44648e-107															PTPRU	1.08834	5.76312e-129	0.846239	3.39028e-23	>0.001
HIST1H3E	1.42335	4.0405e-24															RINL	1.07864	3.50877e-20	0.680479	4.89208e-05	>0.001
CBR3-AS1	1.42268	5.30183e-57															IRF1	1.07571	1.6127e-13	1.29425	9.43646e-19	>0.001
PPFIA4	1.41279	3.59811e-20															APLP1	1.07346	5.78661e-73	0.868313	1.55478e-17	>0.001
ARL6IP1	1.41147	0															PIK3IP1	1.07117	2.37413e-31	1.53685	7.49374e-39	8.35825e-07
PAQR6	1.39755	2.6994e-54															TMEM88	1.07104	1.65165e-06	1.80795	7.31245e-12	>0.001
CHRNA10	1.38932	7.57936e-11															ARRB1	1.0654	6.5333e-136	1.73044	1.84053e-139	4.8928e-26
ZNF404	1.38794	4.91121e-15															PPP1R1B	1.05984	1.961e-05	1.31215	3.16869e-06	>0.001
PGM2L1	1.36649	5.88748e-25															ZNF823	1.05386	6.29934e-42	0.97377	8.77229e-15	>0.001
KCNH3	1.36362	6.98576e-12															LOC100216546	1.05264	1.0124e-28	0.764395	2.81259e-09	>0.001
LDLR	1.35822	6.81272e-120															HEXIM1	1.05227	7.08318e-200	0.924162	3.40895e-35	>0.001
APC2	1.35775	5.51302e-41															DSP	1.04575	0	0.842224	1.88526e-33	>0.001
ADAP1	1.35656	3.96696e-11															GNS	1.04526	1.04306e-279	0.844271	2.2945e-29	>0.001
LINC00086	1.35427	5.51112e-48															TTYH1	1.04479	4.53841e-06	1.0286	0.00014311	>0.001
POLR2J4	1.35421	1.74394e-55															LOC100128398	1.04455	1.469e-20	0.642753	3.49425e-06	>0.001
MICALCL	1.35328	9.21419e-09															HMGCS2	1.03546	1.42414e-96	2.40461	5.99453e-203	2.33323e-86
DUSP14	1.34932	2.35404e-207															HSPB8	1.03448	1.27218e-17	3.13996	8.26068e-199	8.59021e-98
GRK4	1.34605	2.16239e-12															DNAJB6	1.03185	8.01331e-107	1.22248	2.15036e-53	>0.001
FAM212B	1.33983	5.59014e-51															FBXW7	1.03111	1.14831e-62	0.75165	4.12723e-12	>0.001
LOC100506795	1.33972	6.15649e-09															GRHL3	1.03027	1.95624e-05	1.81057	3.23095e-21	3.42174e-05
NEU1	1.33054	1.11707e-160															SEMA3F	1.02903	9.11489e-39	1.32207	1.38325e-29	>0.001
CDKN2B	1.32908	3.60676e-14															IRF6	1.02166	1.56915e-136	1.20901	2.04962e-80	>0.001
TAPBPL	1.32701	5.94028e-16															KIAA0922	1.02126	3.6472e-80	0.853382	5.64625e-22	>0.001
C16orf5	1.32482	1.62637e-182															LOC100268168	1.01825	5.26702e-06	1.46397	6.56137e-08	>0.001
PVRIG	1.32308	6.13451e-23															ERBB3	1.01105	3.96662e-293	0.767621	7.37635e-35	>0.001
LOC100128191	1.31862	7.41748e-22															PINK1	0.991978	6.9623e-59	0.886092	7.61612e-24	>0.001
RANBP10	1.30487	1.04925e-208															TMEM107	0.989638	1.73205e-15	0.742755	4.27174e-07	>0.001
CLIP3	1.30482	8.80874e-30															SAP25	0.986811	1.77478e-12	1.26523	4.55399e-18	>0.001
ARHGAP4	1.30395	2.84574e-16															SEMA3B	0.983694	4.20973e-21	0.74106	2.91592e-07	>0.001
ZNF292	1.30072	1.46605e-77															MYH7B	0.978082	4.76784e-09	1.12359	8.4966e-08	>0.001
GAL3ST4	1.29395	2.97824e-12															RB1CC1	0.977632	4.71655e-78	1.10959	1.8724e-55	>0.001
GATS	1.29256	3.765e-63															GRIN2C	0.97264	3.30258e-13	1.16851	2.81377e-15	>0.001
ITGA10	1.28436	3.39404e-22															NBPF10	0.971745	1.60816e-24	0.71417	5.73992e-07	>0.001
FLCN	1.28061	2.78507e-187															ELL	0.968811	5.85898e-78	0.75046	3.80838e-15	>0.001
TRNAU1AP	1.27924	2.34159e-61															DUSP10	0.958401	3.33869e-28	1.02544	9.1281e-23	>0.001
CACNA2D2	1.27232	7.59759e-23															SAT1	0.952454	7.56004e-90	1.64632	4.48865e-145	1.29064e-25
LASP1	1.26708	1.26792e-263															ZNF540	0.952187	5.82737e-11	1.26032	2.88647e-15	>0.001
IQGAP3	1.2614	5.03771e-191															AK3	0.950573	4.82451e-113	0.975485	9.26886e-41	>0.001
PGAM2	1.25825	2.40447e-34															FERMT3	0.947751	2.19973e-07	2.43137	2.49336e-36	4.496e-20
MIR22HG	1.25238	1.37066e-61															KANK3	0.94723	6.63807e-20	1.72378	1.03531e-37	1.04513e-11
HIST1H2AC	1.25105	2.19824e-44															TCP11L2	0.945958	1.36963e-15	1.97797	4.47445e-66	3.65544e-21
RRAGC	1.24821	5.22581e-102															MICU1	0.945782	1.68474e-129	0.713342	4.18248e-24	>0.001
BCORL1	1.24547	1.3024e-81															MYLIP	0.944283	9.26155e-64	0.625818	1.33341e-12	>0.001
TFAP2E	1.24453	1.09503e-16															CA5B	0.944232	9.48877e-23	0.787169	1.31882e-11	>0.001
OTUD3	1.24192	1.44552e-99															CALCOCO1	0.940217	4.01215e-60	0.792728	2.95491e-16	>0.001
MMD	1.24059	1.52317e-89															DLG4	0.936654	3.39784e-17	1.79238	1.7015e-71	1.34627e-16
SLC17A5	1.22736	1.16004e-88															PPP1R15A	0.935062	4.04282e-17	0.914357	2.13514e-13	>0.001
BMP8B	1.22668	4.58434e-19															C20orf111	0.93353	1.34819e-92	0.713704	2.60663e-17	>0.001
GOLGA2P5	1.22533	1.63984e-41															ZNF251	0.92878	1.94342e-41	0.965511	5.78679e-25	>0.001
A1BG-AS1	1.22232	2.48496e-11															PGBD4	0.926769	1.845e-21	0.499082	0.000206716	>0.001
KIAA0247	1.22013	5.05327e-157															YPEL3	0.92495	2.2483e-24	1.12167	4.67291e-21	>0.001
TSSK3	1.21557	1.82928e-27															RPS27L	0.924439	9.70566e-112	1.98623	4.70066e-110	1.454e-35
TMEM86B	1.20553	6.18374e-18															TMEM63B	0.923055	1.01863e-100	0.704318	1.385e-18	>0.001
PPP1R13L	1.20493	8.13378e-40															C17orf57	0.910234	2.7366e-06	1.47964	1.41698e-15	>0.001
LOC729603	1.20486	7.08255e-15															ZNF461	0.909068	3.94492e-20	0.806565	1.90447e-14	>0.001
KDSR	1.19716	8.04053e-81															LYNX1	0.906918	1.02723e-29	1.06084	1.74079e-25	>0.001
PLXND1	1.19699	6.41981e-64															LOC146336	0.9065	4.92664e-05	4.26936	9.5931e-123	5.64372e-96
NR6A1	1.1927	2.82043e-07															SNORD116-4	0.904858	0.000192241	2.38592	1.0284e-29	3.21801e-15
FA2H	1.18985	2.57745e-09															ZNF8	0.904396	1.46104e-32	0.532071	1.69077e-06	>0.001
TSNAXIP1	1.176	3.26635e-08															GRASP	0.900155	3.29735e-05	1.37973	7.63642e-13	>0.001
PARD6G	1.17498	1.22199e-30															EXPH5	0.899936	1.6894e-64	0.626608	8.46025e-11	>0.001
PITPNM3	1.17466	3.01081e-23															ZNF844	0.89486	4.88059e-87	0.930811	1.66162e-26	>0.001
SLC25A30	1.17417	1.23719e-171															FGFR1	0.890637	4.16993e-14	1.06621	2.26926e-09	>0.001
GNB3	1.17377	4.87585e-09															KCNG3	0.889725	3.81239e-08	1.35369	6.15794e-18	>0.001
SIRT4	1.17222	1.69662e-06															NFKBIZ	0.888507	3.21682e-14	2.96408	1.50011e-178	6.30008e-97
LOC100128071	1.17127	4.53388e-12															WBP2	0.887302	3.42099e-133	1.30298	1.14777e-73	6.52597e-11
KIAA1024	1.16838	6.0413e-21															THSD4	0.883062	0.000112991	2.07875	1.73293e-21	1.89331e-09
ZSWIM4	1.16799	2.93006e-38															NINJ1	0.88297	1.48935e-93	0.793353	3.20757e-18	>0.001
CAMK1D	1.16775	1.68696e-09															RSPH3	0.882083	2.13904e-12	0.679864	0.000304391	>0.001
FGF12	1.16513	3.44154e-07															RAB17	0.881121	7.36294e-59	0.732418	4.71039e-12	>0.001
SEPT1	1.161	3.9837e-07															MICA	0.878434	4.58289e-27	0.914978	2.18936e-13	>0.001
LOC254100	1.15323	7.24995e-11															LOC400752	0.875564	5.87397e-10	0.583288	0.000403359	>0.001
WDR65	1.15231	1.51828e-06															FGD6	0.874795	2.85886e-26	0.954398	3.03226e-20	>0.001
CECR6	1.1504	1.32401e-07															NOTCH2NL	0.874424	3.23229e-40	0.481914	0.000128834	>0.001
ANKRD13A	1.14852	2.11867e-243															IDI1	0.87433	8.55622e-67	0.609092	5.01258e-13	>0.001
SRR	1.14404	5.31567e-37															HNRNPC	0.871742	6.22954e-206	1.21208	1.11318e-90	2.87488e-10
TRIM38	1.14012	1.87147e-140															FAM49A	0.870835	8.92188e-14	1.23333	9.9048e-18	>0.001
TNFRSF10A	1.13906	1.08551e-54															LRRC6	0.86862	4.50075e-06	1.12835	4.71114e-07	>0.001
CERS4	1.13136	1.4097e-132															IDI2	0.868005	2.31257e-05	0.909187	1.11671e-05	>0.001
TNS4	1.12945	1.24729e-103															RSPH1	0.867815	2.20881e-05	0.887965	1.00055e-05	>0.001
C1R	1.1247	3.80054e-20															LOC283922	0.865895	2.73839e-09	0.675205	6.56788e-05	>0.001
ZNF137P	1.12312	4.56081e-35															C14orf28	0.861033	2.23305e-08	0.774744	1.27433e-06	>0.001
CYP27B1	1.12182	2.69122e-06															C3orf62	0.861026	2.14472e-17	0.63451	5.00871e-07	>0.001
LOC100288637	1.1162	1.07177e-25															ZDHHC20	0.858194	3.02881e-127	1.53561	6.5788e-107	7.88865e-25
HIST1H4H	1.11611	2.11303e-21															PCDHGA8	0.85797	2.09073e-17	0.725967	7.96649e-09	>0.001
MED15	1.11463	2.38144e-129															C12orf34	0.857556	1.93642e-14	1.86013	4.58747e-49	4.85721e-20
MCOLN1	1.11217	2.6869e-44															NLGN2	0.85129	2.19052e-42	0.610566	1.33147e-10	>0.001
DAGLB	1.11213	3.29822e-71															AFF1	0.850422	1.5724e-88	0.588494	2.63632e-15	>0.001
WSB1	1.10854	4.54957e-192															CAPN2	0.848455	5.76451e-132	0.933794	1.39986e-46	>0.001
LOC100128788	1.10727	6.25331e-10															LEPREL1	0.846939	0.000186511	0.995427	2.32664e-05	>0.001
LOC100506730	1.10472	8.62728e-14															LIMK2	0.84665	1.70193e-79	1.01871	5.54064e-37	>0.001
PRKACA	1.10151	2.69385e-195															CPEB2	0.84629	1.78256e-20	1.25868	8.67328e-34	1.57231e-05
SERTAD2	1.10104	2.23948e-113															RNF19B	0.843005	1.42442e-31	1.17202	5.78327e-40	7.88759e-05
GUSBP11	1.10086	2.3668e-46															TPI1P2	0.839007	1.41222e-09	0.54429	0.000906704	>0.001
SLC16A3	1.09964	1.21103e-08															SEC61A2	0.838961	4.27014e-35	0.7258	6.82259e-16	>0.001
TMEM38A	1.09668	3.89661e-17															DNAH1	0.8375	5.05787e-34	1.61979	1.06577e-90	7.27977e-25
ORAI2	1.09273	9.87162e-27															ATG4A	0.836231	3.10035e-49	0.864432	1.86328e-25	>0.001
CENPP	1.08516	1.62997e-18															ZNF845	0.835379	8.34085e-43	0.580044	2.14961e-09	>0.001
C12orf49	1.08461	4.62665e-133															BAG3	0.833515	1.07389e-114	1.78511	1.57574e-127	1.09974e-42
CFLAR	1.08286	1.61324e-88															SLC25A5-AS1	0.831537	1.7938e-06	1.20422	3.07323e-12	>0.001
MTSS1	1.08078	1.69596e-07															ZNF470	0.826632	1.55078e-39	1.02525	2.45695e-41	>0.001
FLJ37453	1.08061	3.45236e-18															TEAD3	0.825808	6.3306e-49	0.605346	2.25861e-09	>0.001
GRM6	1.07983	6.02695e-06															SLC39A11	0.82495	1.50262e-30	0.551908	1.01115e-06	>0.001
SLC43A2	1.06474	4.36532e-58															TPP1	0.824908	2.25212e-84	1.20558	1.23611e-45	4.87517e-07
FAM100B	1.06254	1.50376e-112															LOC100289495	0.822717	1.35646e-05	0.874197	2.3879e-05	>0.001
TNFRSF12A	1.06069	2.8551e-23															LINC00161	0.820745	9.36318e-05	2.74395	2.33102e-53	4.03182e-31
ZNF764	1.05924	1.37407e-65															LOC646471	0.814529	9.64734e-07	1.00902	2.44874e-09	>0.001
C2CD2L	1.05803	2.87078e-56															ZNF611	0.813819	9.24495e-30	0.450381	1.19015e-05	>0.001
CSNK1G1	1.05595	2.90071e-116															MBOAT7	0.8112	5.00769e-108	1.13721	4.99115e-43	1.11434e-05
NLRC3	1.05516	8.15336e-11															PHF13	0.808015	2.98696e-44	0.605092	4.28714e-12	>0.001
LOC100129716	1.05025	9.18365e-07															ZNF761	0.807691	2.24493e-40	0.657878	2.71911e-17	>0.001
RP2	1.04964	7.63959e-64															LOC100507577	0.80693	3.96887e-17	1.98039	1.04192e-78	2.58975e-34
HIST2H2BC	1.04953	1.14075e-06															SNTB2	0.804846	1.25285e-110	0.708659	1.23638e-24	>0.001
SNAI1	1.04686	1.9922e-09															GNAT2	0.802103	4.81247e-06	0.69361	0.000220966	>0.001
NXF1	1.04458	7.87788e-201															TTC25	0.802074	7.30209e-06	0.860226	1.60908e-06	>0.001
YPEL1	1.04375	1.31162e-20															ZDHHC24	-0.801022	8.45919e-14	-1.34635	3.08832e-13	>0.001
ZNF833P	1.03955	2.80898e-07															POP1	-0.801974	1.67642e-46	-0.737398	1.14044e-11	>0.001
ZNF101	1.03862	2.84733e-30															METAP1D	-0.802434	1.75864e-10	-0.945341	2.48077e-10	>0.001
LOC146880	1.03809	2.63224e-40															RPS6KL1	-0.802444	1.10507e-19	-0.484584	3.20948e-06	>0.001
ENDOV	1.03736	1.46572e-14															SNORD36A	-0.802569	8.62005e-06	-0.756901	0.000583293	>0.001
PIP5KL1	1.03731	3.24075e-09															RMI1	-0.802933	4.90208e-76	-0.598421	5.51462e-17	>0.001
LAT2	1.03676	2.29573e-10															TELO2	-0.803039	1.31002e-25	-1.42061	8.17172e-22	0.000464013
PRC1	1.03237	2.88203e-109															NIT2	-0.803129	1.05602e-67	-0.912127	1.70559e-27	>0.001
POLR2A	1.03086	3.80531e-181															TTLL1	-0.804087	1.95907e-13	-1.7438	1.47073e-42	4.38374e-07
FOXM1	1.02778	4.56303e-123															LOC374443	-0.804463	3.15786e-05	-0.638863	0.000614439	>0.001
SDC4	1.02689	6.85285e-161															SLC43A1	-0.804638	7.44487e-68	-0.654713	8.24269e-14	>0.001
CDC42EP4	1.02504	2.16386e-124															LOC100289341	-0.805199	1.51476e-10	-2.08519	1.17913e-40	3.37465e-10
CDH24	1.0236	1.18296e-36															OXNAD1	-0.807026	8.25342e-15	-0.772826	8.99241e-11	>0.001
MMP14	1.02243	4.302e-06															B9D1	-0.807038	0.000212093	-0.982978	4.03369e-06	>0.001
ZNF654	1.02241	7.67168e-124															GNB4	-0.807392	5.52817e-60	-0.960904	7.97032e-20	>0.001
C1QL1	1.02238	6.21513e-07															FAM124A	-0.807521	4.78278e-05	-1.19171	5.62813e-09	>0.001
ZNF713	1.01974	1.59821e-08															RPL36A	-0.807933	2.98558e-14	-0.548493	4.40005e-06	>0.001
HDHD3	1.01529	2.50995e-65															C5orf38	-0.807941	0.000164598	-0.873816	0.000241818	>0.001
AOC2	1.01499	1.68398e-63															FANCF	-0.809109	1.79502e-36	-0.715122	9.53787e-17	>0.001
RNPEP	1.01455	7.73938e-170															CERK	-0.812792	1.16735e-08	-0.975836	4.37906e-09	>0.001
C2orf54	1.01272	7.53307e-05															ADAT2	-0.813109	4.51891e-23	-0.543166	3.71472e-07	>0.001
CNTNAP1	1.01271	5.61908e-20															BEST1	-0.81351	4.89052e-07	-0.722142	1.52429e-08	>0.001
SLC10A5	1.01207	9.7672e-06															TRPT1	-0.815432	1.93508e-14	-0.763262	1.36119e-09	>0.001
LOC654342	1.00827	6.78686e-11															ZNF620	-0.815615	1.59378e-10	-0.556144	7.85114e-05	>0.001
VSIG10	1.00807	7.75524e-111															HLF	-0.81617	2.16039e-15	-0.462094	0.000114016	>0.001
GP1BA	1.00711	1.40833e-16															HRH1	-0.816499	1.08041e-05	-1.59821	1.66425e-15	>0.001
FAM160A1	1.00633	1.22538e-57															ZNF362	-0.816502	5.25686e-35	-1.52274	4.39805e-61	1.20289e-10
IQCK	1.00297	7.60277e-20															WDR25	-0.822492	5.74812e-12	-1.23256	9.5724e-21	>0.001
RHOC	1.00197	1.37951e-131															LRRC45	-0.822544	8.61268e-25	-1.1643	2.32999e-27	>0.001
QRICH2	1.00126	3.02801e-19															PDCD11	-0.823476	2.38759e-57	-0.75772	2.13727e-19	>0.001
F11R	0.9958	5.95217e-216															MAPK8IP2	-0.823477	3.24812e-17	-0.596615	3.1256e-07	>0.001
GPC1	0.994586	5.90928e-33															ST3GAL4	-0.825797	6.89736e-15	-0.778938	3.47845e-10	>0.001
UAP1L1	0.989985	7.27736e-56															LRRC26	-0.827396	5.5195e-26	-1.95971	1.13086e-30	6.14108e-08
LOC284889	0.989887	1.48416e-05															NANOS1	-0.827489	4.89023e-10	-0.501252	0.000772249	>0.001
ARHGAP30	0.988541	5.00902e-15															PEX11G	-0.828722	0.00048557	-1.38877	3.9652e-09	>0.001
OGDH	0.988258	1.20587e-179															NCOA7	-0.830981	8.74328e-60	-0.815079	1.16931e-19	>0.001
SLC9A5	0.986883	4.46186e-15															FAM216A	-0.831781	2.47317e-27	-1.10546	5.80466e-29	>0.001
TIMP2	0.986642	6.06468e-120															CFL2	-0.832853	5.1949e-69	-0.666034	3.03369e-18	>0.001
LOC100859930	0.985194	5.08675e-37															RMND1	-0.83327	4.86239e-26	-0.52868	4.53612e-09	>0.001
ATP6V0C	0.984639	7.4109e-211															MPG	-0.834399	1.8143e-24	-1.61093	7.4598e-30	4.7072e-06
SMTN	0.984306	1.94805e-80															KLHL17	-0.834689	2.49033e-38	-1.13708	5.17329e-23	>0.001
MYO9B	0.984136	1.80836e-127															CLCC1	-0.835049	1.43028e-83	-0.6729	2.00973e-23	>0.001
C5	0.983583	3.04197e-06															FAM59B	-0.835854	1.05281e-07	-1.91899	1.64969e-24	1.80431e-06
TOP2A	0.981457	6.36899e-135															CHCHD6	-0.836833	2.26224e-12	-0.592283	9.8688e-06	>0.001
CPT2	0.981225	1.89672e-111															ZNF518A	-0.836868	2.66462e-69	-0.790849	1.56672e-25	>0.001
FUCA1	0.980381	2.12836e-45															CDK10	-0.837339	3.388e-39	-0.929971	1.12746e-26	>0.001
OSTalpha	0.979907	1.10852e-18															NRP1	-0.838762	5.27453e-183	-0.940242	1.34694e-33	>0.001
GRN	0.978581	1.57335e-104															GTF2H3	-0.839129	5.72656e-61	-0.657132	5.99097e-18	>0.001
CBL	0.977854	3.46455e-68															ANKRD13B	-0.839191	2.82747e-16	-0.475549	5.19835e-05	>0.001
RABGEF1	0.973245	1.68849e-70															LOC100506599	-0.839464	1.2911e-12	-0.882964	3.66693e-11	>0.001
KIAA1522	0.972515	1.19858e-188															GPR63	-0.839496	8.99593e-23	-1.01799	1.76896e-20	>0.001
KIAA1217	0.97248	1.51996e-107															PUSL1	-0.840944	8.08497e-29	-0.577653	1.38234e-06	>0.001
MVP	0.971554	2.31218e-17															FBXL8	-0.841128	1.4292e-06	-1.43643	2.02119e-12	>0.001
C1orf63	0.971058	1.03379e-44															FLJ42627	-0.841432	8.45635e-07	-2.35828	1.48993e-30	5.15243e-08
EXOC8	0.970904	2.81681e-113															GPRIN2	-0.842132	4.68099e-27	-0.966903	1.66014e-12	>0.001
SUFU	0.9706	9.76505e-81															ZNF580	-0.842448	2.85062e-40	-1.65659	4.11367e-58	4.58598e-11
TMEM180	0.970165	1.98934e-23															SLC31A1	-0.84257	9.77126e-152	-0.673288	5.39498e-24	>0.001
BRP44L	0.964592	9.42719e-50															TRAK2	-0.843267	8.4643e-127	-0.795489	5.94294e-36	>0.001
NARF	0.96055	7.97729e-67															YEATS4	-0.843836	6.42508e-37	-1.09914	2.10624e-37	>0.001
CRKL	0.960238	1.50241e-163															LINC00338	-0.844183	7.77337e-16	-0.651886	2.58464e-07	>0.001
RBM44	0.960144	1.40797e-08															FSTL3	-0.844389	1.02723e-13	-1.08063	5.27281e-17	>0.001
JUND	0.957028	4.98575e-103															RABGGTB	-0.851377	1.24277e-99	-0.691983	4.56843e-19	>0.001
PPP2R5B	0.955092	9.59018e-30															PROS1	-0.851507	8.05696e-09	-0.525562	0.000694455	>0.001
RIT1	0.953239	6.63743e-103															ARMCX4	-0.852298	5.58623e-23	-0.955693	1.647e-14	>0.001
LITAF	0.952159	6.13046e-105															EMID1	-0.853774	0.000303331	-1.47671	1.11538e-07	>0.001
LOC100507062	0.951277	2.07321e-06															TPD52L1	-0.854559	4.84773e-78	-0.996085	2.85456e-47	>0.001
EEF2K	0.946988	1.1005e-82															METTL21B	-0.854689	3.37437e-20	-0.743477	8.27871e-13	>0.001
TNFAIP8L1	0.945461	1.33495e-30															KIAA0664L3	-0.855494	1.33061e-07	-0.827963	1.19865e-06	>0.001
UBE2C	0.94515	5.75226e-96															CYP4F11	-0.856677	9.04217e-13	-0.60565	5.88138e-06	>0.001
ACTN4	0.944405	1.20236e-246															ACAP3	-0.85741	9.9654e-56	-0.671859	1.49002e-11	>0.001
ARHGAP11B	0.942421	8.75898e-07															NOP16	-0.859305	3.06988e-43	-0.758095	2.73661e-19	>0.001
ZNF556	0.941701	6.38004e-07															TRMT2B	-0.860983	5.42326e-49	-0.612717	4.21468e-10	>0.001
KIF20A	0.941536	2.81441e-96															LOC550112	-0.865251	5.05814e-25	-0.714243	3.49706e-12	>0.001
LLGL2	0.937992	3.54219e-96															C9orf23	-0.86542	6.20171e-32	-1.16263	7.2027e-25	>0.001
LPCAT3	0.937711	5.33237e-152															LOC441666	-0.868317	4.89652e-36	-1.19479	1.04529e-42	>0.001
AHDC1	0.937058	3.2744e-82															ARID5A	-0.869294	7.52275e-23	-0.492141	5.02698e-05	>0.001
RAB43	0.933421	1.20529e-05															TRIM68	-0.869376	3.94027e-42	-0.797773	8.98384e-19	>0.001
AP1B1	0.932275	3.94691e-184															SNX24	-0.869651	5.83376e-14	-2.07502	6.14226e-36	3.95013e-09
ZNF264	0.932079	8.33586e-122															RELN	-0.86978	2.04088e-36	-1.50816	1.8592e-49	7.22009e-07
PTTG3P	0.931252	2.45684e-07															MXRA8	-0.870347	7.6726e-42	-0.666241	1.70106e-12	>0.001
NR2F1	0.930491	1.6016e-05															SPEF2	-0.8725	0.000228842	-2.13771	7.03499e-16	0.00043539
ZSCAN5A	0.930359	4.20959e-06															MID1IP1	-0.872525	8.42443e-114	-0.925921	5.14908e-21	>0.001
SNX7	0.928884	1.3147e-35															FAAH	-0.874092	7.21284e-65	-1.16862	1.03503e-22	>0.001
COL5A1	0.928367	9.24396e-09															TMEM194B	-0.874704	4.16628e-14	-2.41736	1.86069e-54	1.54162e-15
PLOD2	0.928087	9.39892e-08															ALKBH2	-0.876618	7.53536e-31	-0.587377	8.44134e-10	>0.001
GJC1	0.92623	7.43255e-15															PLS1	-0.876936	5.01516e-22	-1.29506	6.12182e-33	>0.001
CPNE1	0.923901	1.01022e-137															OSBPL7	-0.878224	0.000497203	-1.8647	1.02582e-11	>0.001
ABHD15	0.920383	2.5458e-17															HOXC4	-0.878245	1.46088e-07	-1.7317	4.11431e-20	>0.001
IDI2-AS1	0.919429	0.000122016															ZC2HC1A	-0.878475	3.7987e-18	-1.00256	1.01022e-18	>0.001
UBXN7	0.919014	2.656e-72															GLB1L2	-0.880345	3.30937e-28	-0.908246	1.44389e-18	>0.001
CELF6	0.917534	1.83597e-05															PTPRM	-0.880494	9.64239e-06	-0.966144	7.01594e-06	>0.001
LOC100130557	0.916337	8.65411e-17															NEU3	-0.881071	2.67442e-36	-1.06583	7.61479e-32	>0.001
E2F7	0.914955	3.95558e-37															TMTC4	-0.88109	4.91941e-41	-0.918472	4.91678e-27	>0.001
IGF2R	0.914167	2.06581e-260															MRPS2	-0.881901	6.9076e-78	-0.823597	1.07402e-21	>0.001
FNIP1	0.913825	1.79278e-103															DNAJC19	-0.883019	1.57791e-41	-0.779111	4.58812e-19	>0.001
SLC9A3R1	0.912769	9.65392e-179															ZNF773	-0.883313	9.83081e-26	-0.538354	2.24725e-07	>0.001
MCTP1	0.912106	2.13092e-05															WDR76	-0.883363	1.63527e-34	-1.32171	3.71944e-39	>0.001
DDR1	0.911796	1.93773e-172															FAM176B	-0.884989	3.70658e-10	-0.799013	1.65258e-07	>0.001
PVRL1	0.911613	2.58458e-60															SSSCA1	-0.886408	3.70625e-19	-0.819297	1.37392e-11	>0.001
LINC00341	0.906096	6.17324e-09															RAD51D	-0.887021	1.00537e-11	-0.726542	2.35561e-07	>0.001
IL17RA	0.904036	2.89627e-81															PRPF40B	-0.888276	1.23741e-37	-0.867361	2.80607e-20	>0.001
MTSS1L	0.903875	2.94656e-73															PPCDC	-0.890203	3.02664e-12	-0.640973	1.33001e-06	>0.001
TEC	0.903725	5.36957e-11															C3orf18	-0.891224	6.36693e-05	-0.739483	0.000703148	>0.001
MANBA	0.900453	6.85889e-35															DBN1	-0.892084	4.86064e-155	-0.979881	1.55549e-37	>0.001
GPR179	0.899872	5.27215e-07															MOCOS	-0.893043	8.63635e-82	-2.93355	3.91806e-245	6.56763e-98
C1orf124	0.899854	5.26202e-47															PTP4A3	-0.893067	0.000114236	-1.47173	2.28908e-09	>0.001
PPP1R3E	0.899645	3.75972e-27															HSF4	-0.89579	3.59137e-16	-0.501289	0.000553785	>0.001
PLXDC1	0.896894	0.0001592															CTSC	-0.895791	4.86222e-46	-1.13892	3.24784e-42	>0.001
GFPT2	0.8949	1.43598e-06															TMEM52	-0.896465	2.51453e-28	-0.944816	3.55043e-21	>0.001
CLDN4	0.894111	1.23732e-103															GCAT	-0.897312	9.98424e-32	-1.31508	5.33783e-36	>0.001
ZNF547	0.893769	2.02624e-14															BVES	-0.899576	1.52022e-08	-1.23201	9.81991e-14	>0.001
TIAM2	0.89345	7.08705e-05															SLC16A9	-0.899813	1.02122e-22	-2.5103	7.14302e-84	5.99313e-27
RLF	0.892984	2.76621e-83															DDX12P	-0.900391	1.06679e-13	-0.936394	3.02312e-14	>0.001
BLVRB	0.890893	1.15946e-82															RNF170	-0.90127	1.91961e-11	-0.578144	4.63425e-05	>0.001
TMEM127	0.890466	8.32556e-110															EXOSC8	-0.904818	9.76721e-74	-1.17818	1.03918e-40	>0.001
GAS2L3	0.889409	2.91397e-29															ROR1	-0.90518	2.2119e-21	-3.70844	5.53837e-131	5.41552e-46
LOC100131691	0.8887	3.03687e-13															LRRC14	-0.906206	3.09021e-40	-1.536	4.60736e-51	4.27663e-07
PQLC1	0.887297	1.14699e-32															FAM86C2P	-0.908024	1.99818e-10	-1.45244	7.37949e-10	>0.001
ZFYVE1	0.882677	2.09278e-35															SFXN2	-0.910171	9.9913e-58	-1.05759	3.57029e-27	>0.001
NCAPG2	0.881273	1.92065e-92															RORA	-0.911413	5.82803e-05	-0.871452	0.000148072	>0.001
LOC286437	0.881122	8.60432e-11															SFR1	-0.91166	3.53771e-13	-0.71733	5.83875e-08	>0.001
VASP	0.880492	2.39374e-48															MAP7D3	-0.912043	1.7731e-13	-0.614125	0.000106938	>0.001
FBXO36	0.880442	2.78219e-09															LIN7B	-0.912579	1.94008e-05	-0.91319	3.7975e-05	>0.001
NPC2	0.879642	9.71305e-60															SMAD9	-0.91374	3.32798e-93	-0.858006	2.11663e-35	>0.001
SPSB2	0.879162	1.00078e-11															LOC100131067	-0.914132	1.88787e-10	-1.12562	7.11154e-14	>0.001
CALM3	0.878133	7.13055e-139															HARS2	-0.914132	7.07074e-84	-0.613977	3.30004e-10	>0.001
NEK2	0.877525	2.73069e-76															C3orf67	-0.915088	3.93135e-11	-0.715849	8.60931e-07	>0.001
ZNF596	0.877268	2.79934e-14															CARS	-0.917269	1.30514e-151	-0.88484	2.38984e-42	>0.001
RNF24	0.876837	1.77174e-43															FAM55C	-0.91951	9.6671e-104	-0.683696	2.91567e-18	>0.001
SLC16A13	0.875786	1.50975e-11															CHCHD4	-0.928495	2.39259e-41	-1.36614	3.65941e-44	>0.001
TROAP	0.874082	5.28245e-59															PCDHB7	-0.928936	1.33657e-05	-0.828711	0.000417189	>0.001
CHD5	0.873943	8.77452e-06															CEP68	-0.929426	1.45546e-38	-2.26827	9.03562e-101	1.49631e-25
C15orf37	0.873709	9.38957e-05															SRBD1	-0.930279	2.57281e-48	-1.00853	1.32516e-31	>0.001
LOC728752	0.872762	1.65906e-07															CUTC	-0.932216	8.19709e-17	-0.795841	5.59357e-08	>0.001
ACO2	0.87272	1.34227e-121															DUSP9	-0.93283	2.00334e-13	-0.813696	1.24728e-08	>0.001
INSIG1	0.872387	1.85263e-95															TMEM81	-0.934479	3.84851e-07	-1.66137	2.5389e-16	>0.001
PTTG1	0.871977	2.82647e-85															ABHD14B	-0.935588	1.45824e-51	-0.838016	3.27017e-17	>0.001
MOSPD3	0.871846	1.55663e-39															KCNK5	-0.935883	1.78841e-09	-0.693219	3.86822e-05	>0.001
SNAP29	0.871598	1.44781e-109															ACCN2	-0.935985	1.31064e-15	-0.512978	2.58429e-05	>0.001
SCML1	0.871143	3.424e-84															KDELC1	-0.939877	1.56116e-29	-0.688317	1.65031e-11	>0.001
UBE2H	0.870962	8.76908e-211															HOXB9	-0.940402	6.72543e-10	-0.6035	0.000137884	>0.001
OSTM1	0.870756	8.99341e-48															FAM195A	-0.941594	3.35646e-43	-2.00148	3.57786e-82	2.30583e-15
RAD9B	0.870278	3.94617e-05															OGDHL	-0.944559	5.47525e-12	-0.814836	9.24036e-07	>0.001
LOC100505894	0.867353	1.67918e-05															MUS81	-0.94653	8.21541e-41	-0.739329	1.86921e-12	>0.001
TRAPPC9	0.867317	6.54613e-40															SVIL	-0.948068	2.02415e-26	-0.776789	1.75206e-12	>0.001
GAB2	0.867043	3.27885e-14															NARS2	-0.952001	2.54858e-44	-0.828812	1.97906e-25	>0.001
ATP6AP1	0.86553	1.64481e-90															MMP11	-0.953267	1.06889e-05	-0.865653	6.99591e-05	>0.001
LOC144486	0.865493	0.00077609															HTR2C	-0.956999	1.51949e-08	-1.02428	3.34153e-08	>0.001
TSSK4	0.864706	3.99637e-06															PKD1	-0.957997	3.74842e-142	-1.27612	2.07112e-59	>0.001
B2M	0.864249	3.64111e-149															C9orf93	-0.95936	6.83445e-14	-0.989747	5.42464e-14	>0.001
DDX26B	0.862778	8.51368e-43															RECQL5	-0.960723	5.73264e-48	-0.823565	3.80286e-17	>0.001
OPTN	0.862559	1.03722e-16															PEX10	-0.961083	5.54488e-73	-1.40682	1.26896e-68	1.96772e-05
TMC8	0.862324	0.000119165															SIX5	-0.961911	1.89044e-17	-0.889953	3.75075e-09	>0.001
TSSC1	0.861596	3.47512e-30															FONG	-0.963946	0.000334996	-1.21141	7.10779e-06	>0.001
C16orf95	0.858667	2.78289e-05															SLC1A5	-0.965183	1.64612e-139	-1.023	4.29595e-34	>0.001
ZNF878	0.858081	0.000371885															TERT	-0.967668	1.15499e-06	-1.58222	1.9529e-13	>0.001
ARL15	0.857839	4.5977e-12															PCDHB5	-0.967816	1.12461e-68	-0.79403	1.18074e-13	>0.001
RUSC2	0.856691	5.95909e-32															PCK2	-0.970215	2.29723e-138	-1.80338	4.20037e-116	6.91032e-22
LOC728730	0.856267	8.39058e-05															LOC100128881	-0.977445	1.18171e-24	-0.687472	4.04574e-10	>0.001
LIG1	0.856143	3.388e-39															GTPBP2	-0.979291	1.84647e-111	-1.16146	2.67772e-67	>0.001
DCUN1D3	0.855413	7.15524e-24															VSTM2L	-0.983725	1.62157e-06	-2.50207	3.01056e-22	2.33982e-05
RIPK1	0.854552	1.7021e-65															TMEM8B	-0.987067	3.86231e-40	-0.686656	1.63293e-11	>0.001
MAGED1	0.853587	5.72061e-103															FUBP1	-0.98895	2.4483e-171	-0.813376	1.7483e-38	>0.001
WDR66	0.853326	1.61601e-06															FBXL4	-0.990254	1.28166e-43	-1.6091	2.03231e-70	4.05858e-07
LIG4	0.85321	3.7213e-62															ZNF783	-0.990442	7.54633e-43	-0.920961	2.68297e-24	>0.001
G6PD	0.851566	3.7516e-64															SLC29A2	-0.992139	9.03319e-42	-0.929053	1.85472e-22	>0.001
ZSCAN20	0.850101	1.69821e-30															RARB	-0.994151	1.65415e-13	-1.05326	7.01355e-09	>0.001
PLCXD2	0.847131	0.000372929															MTG1	-0.994552	4.62199e-62	-1.24445	1.00998e-38	>0.001
OPA3	0.846855	1.32236e-44															HAGHL	-0.995635	6.16518e-19	-1.60574	2.67632e-25	>0.001
FRMD4A	0.846057	6.4295e-09															FKBP5	-0.99619	5.08183e-76	-2.84709	2.58505e-215	2.08306e-92
PLEKHG6	0.845714	9.55441e-05															FAM69B	-0.999342	2.97757e-42	-0.83258	4.20716e-16	>0.001
LGALS3BP	0.844497	4.97128e-10															BAI2	-1.00108	7.49602e-11	-1.28453	1.1025e-12	>0.001
RIN2	0.843275	1.58975e-50															FSIP1	-1.00332	2.23694e-22	-0.824211	7.25413e-12	>0.001
HMMR	0.84228	1.44464e-128															ZNF169	-1.00362	5.92455e-17	-1.08522	2.63501e-17	>0.001
PARD3B	0.842061	6.57824e-21															FZD3	-1.00497	3.58423e-72	-0.845549	1.1845e-28	>0.001
GPSM2	0.840907	3.83147e-60															SH3BGRL2	-1.00556	9.03784e-24	-1.47542	3.45838e-36	>0.001
LPPR2	0.836374	1.14031e-97															C5orf54	-1.00567	7.30166e-21	-1.03885	6.67514e-17	>0.001
KLHL21	0.835527	9.61378e-65															DNAJA3	-1.00665	2.63476e-123	-1.05803	7.09906e-45	>0.001
CENPL	0.835151	2.93246e-28															TRIM45	-1.00748	2.83364e-18	-0.739863	1.43836e-09	>0.001
ANXA4	0.834262	7.64723e-65															GPR135	-1.0082	1.38597e-05	-1.60745	1.51734e-10	>0.001
ESYT2	0.833882	9.33544e-115															FAM169A	-1.01406	1.71225e-59	-1.53444	7.34395e-55	9.948e-05
CNGA1	0.833406	0.000356368															C2orf74	-1.01483	1.94393e-05	-0.853374	0.000457335	>0.001
C9orf95	0.832224	1.38615e-19															ANKRD39	-1.0157	8.70627e-19	-0.592622	4.15582e-06	>0.001
SDCBP	0.832085	1.12216e-130															GRIN1	-1.016	2.4113e-13	-1.50981	1.21108e-18	>0.001
SPAG5	0.829178	1.8679e-131															FGF21	-1.01762	2.49619e-19	-0.751904	1.1458e-07	>0.001
EXOC3	0.828091	2.60442e-65															SLMO1	-1.02049	3.69976e-11	-2.11815	1.3036e-29	2.3427e-05
ZBTB5	0.82732	1.27388e-73															LINC00339	-1.0227	1.37803e-08	-0.812713	5.68872e-06	>0.001
WDTC1	0.82684	3.39623e-99															LYSMD2	-1.0241	2.85646e-18	-0.66608	8.9829e-06	>0.001
RNPEPL1	0.824441	1.0921e-53															ARHGAP33	-1.02604	1.16207e-27	-0.978667	5.45748e-19	>0.001
LOC286367	0.824209	4.10538e-05															PCDHB8	-1.02675	2.56006e-15	-0.7092	6.50535e-08	>0.001
SRC	0.823854	4.23442e-101															WDR4	-1.02989	8.69811e-30	-0.867132	1.45298e-17	>0.001
WDR47	0.82358	1.54591e-34															ASB13	-1.03004	4.3868e-29	-2.77634	2.27332e-96	5.19778e-29
ATP6V1E1	0.821349	1.59062e-84															SLC48A1	-1.0328	6.27819e-47	-1.32574	7.77805e-43	>0.001
PIP5K1C	0.820411	9.98578e-81															LOC100507266	-1.03311	1.86184e-06	-0.884488	5.69093e-05	>0.001
FAM151B	0.819975	1.23457e-08															BCHE	-1.03324	6.03183e-49	-1.09625	7.18529e-35	>0.001
CCDC120	0.819889	1.80335e-21															SENP8	-1.03354	8.92518e-12	-0.545403	0.000370506	>0.001
PSME2	0.818786	1.95774e-76															SLC15A2	-1.03506	1.62911e-08	-0.744068	0.000525531	>0.001
ACAP1	0.815829	0.000969063															FANCL	-1.03683	7.46314e-16	-0.616583	1.33255e-06	>0.001
TSGA10	0.812288	7.87817e-11															ANK2	-1.04237	9.12466e-18	-2.20491	7.22084e-50	4.76822e-08
PPM1H	0.809973	3.53322e-80															XBP1	-1.04321	7.94552e-138	-0.980109	1.14758e-57	>0.001
ABR	0.809877	2.05812e-107															RNF166	-1.04683	9.23748e-28	-0.646952	1.15411e-07	>0.001
PSMD2	0.808991	3.08919e-174															FAM120C	-1.04908	2.22049e-131	-1.23156	4.36902e-73	>0.001
HEATR5A	0.807721	3.84494e-65															DMPK	-1.05122	1.44287e-26	-0.667312	2.1314e-10	>0.001
SNHG10	0.807045	1.91083e-32															UGT2B4	-1.05343	3.96662e-08	-1.12656	2.5894e-08	>0.001
CRB3	0.805047	2.78929e-54															IGSF9	-1.05403	8.2294e-41	-0.80508	2.87592e-17	>0.001
MAP2K3	0.804846	2.21308e-81															EPB41L4A-AS1	-1.0582	3.00181e-34	-0.702282	4.50997e-13	>0.001
KIAA0889	0.804574	1.15952e-86															CTH	-1.06199	8.38994e-106	-1.09457	1.84855e-52	>0.001
MASTL	0.804049	1.02262e-43															HSPA13	-1.06224	3.91906e-124	-1.08103	3.70474e-39	>0.001
BCAR1	0.80287	3.71448e-85															TMEM182	-1.06396	1.11734e-16	-0.507063	0.000675224	>0.001
TSC22D4	0.802845	2.56144e-54															RAB26	-1.06505	4.64652e-24	-1.13549	6.83646e-21	>0.001
NOTCH3	0.801887	5.35463e-76															SMYD2	-1.06817	6.5128e-21	-1.03457	7.00066e-17	>0.001
HMGB3	0.80113	3.68754e-82															CD151	-1.07044	1.84307e-67	-0.815616	4.17037e-15	>0.001
MAP3K14	0.800154	8.50062e-38															RIMS4	-1.071	1.08155e-05	-0.921208	0.000103824	>0.001
C14orf133	-0.800003	3.89245e-32															ZNRD1-AS1	-1.0725	6.49191e-09	-0.67347	0.00014477	>0.001
PCDH1	-0.800844	1.12419e-36															RORB	-1.07744	1.16025e-06	-0.961412	2.65534e-05	>0.001
LOC100287616	-0.801382	1.18151e-05															MET	-1.07925	3.34594e-06	-1.24195	6.36378e-05	>0.001
RBM41	-0.801937	1.06434e-34															CMTM1	-1.08287	5.90682e-07	-1.33828	4.03614e-07	>0.001
ZNF33A	-0.802405	4.4764e-34															PPM1E	-1.08329	7.7209e-12	-2.10898	1.14565e-29	0.000136404
CASP4	-0.804559	8.08029e-12															LDLRAD3	-1.08414	2.58292e-52	-0.751735	4.46345e-16	>0.001
OMA1	-0.804632	4.58621e-40															PRKAR1B	-1.08587	1.16121e-28	-1.75402	4.77464e-47	8.31293e-05
PTPN13	-0.804776	2.34384e-73															FLJ33630	-1.08621	2.00845e-26	-1.18464	1.03894e-25	>0.001
SNAPC4	-0.806565	2.44303e-42															WDR90	-1.08732	3.37891e-89	-1.10039	1.43658e-27	>0.001
POLR3GL	-0.807447	1.32893e-12															CA5BP1	-1.08746	6.14513e-16	-0.806744	5.10018e-09	>0.001
DHRS4	-0.809571	5.92673e-07															TTC12	-1.08779	1.56154e-43	-1.02335	8.20048e-23	>0.001
CLDN7	-0.809571	3.39593e-127															TMEM150A	-1.09174	3.03387e-20	-0.562003	5.72135e-05	>0.001
JMJD7	-0.810142	3.59056e-06															NT5C	-1.09213	1.30967e-42	-0.7509	2.05091e-12	>0.001
AASS	-0.810432	2.59411e-28															THNSL1	-1.09723	4.6972e-74	-0.833248	9.88957e-26	>0.001
LOC100131564	-0.81087	2.96543e-11															NTHL1	-1.09843	4.52307e-32	-0.949775	3.44223e-16	>0.001
FAM53A	-0.811619	1.58992e-05															C15orf41	-1.09996	2.30087e-16	-0.660174	1.15846e-05	>0.001
B4GALNT4	-0.811739	2.1032e-45															LOC284757	-1.10031	2.70182e-06	-0.875699	9.73782e-05	>0.001
PELI2	-0.812488	1.55211e-37															PTGES2	-1.10199	2.2753e-124	-0.91566	2.35785e-27	>0.001
TOP1MT	-0.813096	4.12807e-41															TNS3	-1.10207	3.4505e-06	-1.207	5.93613e-07	>0.001
LRRC8D	-0.813891	1.17327e-132															SLC35G1	-1.10219	3.22284e-27	-1.29066	1.36157e-22	>0.001
ZNF493	-0.814568	4.51823e-26															DMWD	-1.10682	2.64401e-42	-0.848857	1.2403e-14	>0.001
DSC1	-0.814931	0.000735661															GRB14	-1.10687	7.2959e-18	-0.591679	4.61519e-05	>0.001
PAAF1	-0.81496	6.57745e-28															CXorf40B	-1.11198	1.21208e-44	-0.85733	3.10829e-20	>0.001
BARD1	-0.815526	2.5547e-73															TUBE1	-1.11231	1.86711e-61	-0.89861	3.66707e-24	>0.001
GAS5	-0.81597	4.29443e-100															NOD1	-1.11381	4.50508e-18	-1.67262	1.97806e-25	>0.001
FAM3C	-0.819942	8.20951e-20															ARHGAP26	-1.11422	1.65454e-78	-1.05602	9.84304e-31	>0.001
MYBBP1A	-0.82006	1.45274e-60															WDR6	-1.11473	1.14979e-162	-1.51578	1.80318e-81	4.51844e-05
HECTD2	-0.821119	4.36524e-29															STK32C	-1.11654	1.0838e-26	-2.41112	2.09338e-53	1.50561e-15
TBX3	-0.821361	1.35352e-127															RCN1	-1.12368	9.11283e-188	-1.14246	1.69706e-63	>0.001
ZNF18	-0.822546	6.559e-20															FAM83F	-1.12498	5.62274e-27	-1.41027	1.47682e-30	>0.001
ATN1	-0.822997	3.55262e-131															ZNF519	-1.13153	1.91195e-15	-0.884768	1.38623e-09	>0.001
MATR3	-0.82418	6.40901e-153															CDCA7	-1.13266	4.22317e-43	-1.75851	9.61468e-63	8.70876e-07
MRPS18A	-0.824916	1.29778e-48															MTAP	-1.13417	2.55674e-95	-1.27498	1.88502e-63	>0.001
SLC25A12	-0.825625	5.27938e-34															NBEAL2	-1.13578	5.20488e-110	-1.24867	1.26609e-50	>0.001
METTL20	-0.825632	1.89264e-05															PSPH	-1.13826	5.27929e-134	-1.17448	3.95484e-65	>0.001
AADAT	-0.82582	5.44263e-68															CGREF1	-1.14351	6.84214e-37	-1.55924	4.02388e-50	>0.001
NCDN	-0.825884	5.47074e-56															TRPS1	-1.14366	4.00859e-08	-1.04981	3.40191e-06	>0.001
MGC14436	-0.826268	0.00054973															RNF41	-1.14995	1.13578e-244	-1.0585	8.43655e-48	>0.001
SUSD4	-0.827323	4.57978e-05															LOC100130417	-1.15132	1.02529e-07	-1.22702	1.2394e-09	>0.001
PMS2P1	-0.827618	5.72134e-14															TLCD1	-1.16107	4.1155e-28	-0.880109	3.98468e-14	>0.001
MOCS1	-0.82786	2.87598e-28															LENG9	-1.16845	6.90705e-48	-2.20052	4.12088e-75	4.75658e-11
ZNF883	-0.828114	1.12543e-33															EXOC6	-1.17095	2.16048e-66	-3.36756	3.55512e-199	8.10695e-57
KIAA0141	-0.82835	1.87864e-33															MAPK12	-1.17171	2.31768e-37	-0.999731	4.84277e-17	>0.001
LOC100271722	-0.828585	2.08451e-05															PMAIP1	-1.1734	1.44196e-62	-1.03775	2.32089e-33	>0.001
VASH1	-0.828892	2.06314e-10															HSH2D	-1.17898	1.55756e-17	-0.784342	2.44347e-08	>0.001
ESRP1	-0.829825	1.24716e-104															IKBKE	-1.17899	6.3929e-08	-0.789037	0.000176945	>0.001
DHRS13	-0.832631	6.86257e-21															LOC100128361	-1.19312	4.69492e-11	-1.62568	1.0303e-14	>0.001
TARS	-0.833606	8.83212e-146															CCNB3	-1.19545	4.8976e-07	-0.928667	0.00010962	>0.001
PPP1R9A	-0.833914	1.65388e-06															WNT10B	-1.19745	1.18647e-20	-0.969351	5.6683e-11	>0.001
LIAS	-0.833943	6.80106e-22															LOC645249	-1.20166	4.05252e-24	-2.17293	3.03474e-51	8.16105e-07
C3orf33	-0.835615	2.2586e-10															SLC22A31	-1.20275	4.03158e-07	-1.46435	9.0761e-09	>0.001
SLC16A4	-0.835723	0.000259193															SLC4A5	-1.20458	8.59144e-68	-1.61157	9.22141e-53	>0.001
MTHFD1L	-0.83728	7.37706e-50															GPX8	-1.20741	8.71286e-89	-1.19258	4.0918e-50	>0.001
ZNF25	-0.837342	1.14628e-25															KIAA1430	-1.2113	4.92458e-219	-1.57946	1.23332e-127	2.82734e-05
C11orf35	-0.837548	9.19332e-10															ARMC6	-1.21263	1.73685e-44	-0.868122	3.19458e-15	>0.001
OTUD6B	-0.837711	8.97241e-40															NUDT12	-1.21877	3.53502e-73	-0.926773	1.04716e-25	>0.001
FLJ22184	-0.83848	8.52878e-37															INPP4B	-1.2204	1.86828e-18	-1.31121	1.68281e-16	>0.001
PAK1IP1	-0.838905	9.74706e-43															ISX	-1.22557	2.16812e-24	-0.76058	1.01255e-07	>0.001
TRIM13	-0.841248	1.25287e-39															SLC19A1	-1.22635	4.856e-65	-1.90183	3.0664e-74	3.05961e-07
RPUSD3	-0.843621	1.07948e-24															DHRS3	-1.22697	1.91183e-23	-1.99338	9.36422e-43	0.00015413
PDK1	-0.84418	2.93486e-74															IDUA	-1.22805	5.17573e-29	-1.72004	1.64703e-36	>0.001
RAP1GAP	-0.846341	3.07051e-18															CMTM7	-1.23001	1.89044e-17	-1.56171	3.7703e-22	>0.001
MT1G	-0.847737	1.11902e-14															DNAH10	-1.23002	1.97034e-29	-1.83238	6.04159e-45	>0.001
DKC1	-0.849748	1.01154e-100															ELAC1	-1.23003	3.31068e-14	-1.46757	9.60184e-18	>0.001
MINA	-0.851848	1.79922e-99															BOP1	-1.2323	6.4262e-15	-0.953427	7.83553e-08	>0.001
MYB	-0.851948	1.08556e-11															COQ9	-1.2386	5.20263e-127	-1.01392	2.06564e-39	>0.001
MRRF	-0.85348	1.46724e-54															GALNT7	-1.24307	1.90887e-148	-2.27647	2.43214e-185	7.00264e-24
WDR35	-0.854119	1.23567e-47															GLYCTK	-1.24567	5.65333e-10	-1.2855	5.45525e-11	>0.001
TMPPE	-0.854147	3.17364e-16															RGS19	-1.24724	1.61734e-11	-0.644002	0.000364411	>0.001
FASTKD2	-0.85468	6.5736e-60															ATP1A1OS	-1.25321	7.94019e-14	-1.73508	1.32704e-21	>0.001
FBXO6	-0.854684	3.90873e-06															PET117	-1.25573	3.18068e-13	-0.772581	3.57268e-06	>0.001
SLITRK6	-0.855058	5.16975e-82															LMO4	-1.25632	1.64648e-149	-1.47806	1.18956e-96	>0.001
AFF3	-0.855238	3.55649e-30															SLC7A1	-1.26032	0	-2.11097	2.40139e-248	3.98651e-35
IFT46	-0.856324	2.67609e-24															SLC7A11	-1.26375	3.19343e-178	-1.05714	6.87662e-57	>0.001
RFX6	-0.856533	0.000114261															C7orf29	-1.26603	1.3123e-15	-0.855525	1.85695e-07	>0.001
EXT1	-0.856775	2.87483e-19															STAMBPL1	-1.26714	4.92159e-21	-1.55331	5.29283e-23	>0.001
CEP19	-0.858247	3.82486e-06															SLC45A3	-1.26828	2.59105e-174	-1.12269	1.92978e-18	>0.001
NOP56	-0.860521	3.24794e-87															ELK3	-1.27007	9.4473e-22	-1.16016	3.93288e-17	>0.001
TRAF5	-0.860986	2.95245e-20															LOC200772	-1.27135	1.31063e-29	-0.958882	1.40267e-10	>0.001
THYN1	-0.861418	6.11094e-36															LOC728723	-1.27275	5.4064e-07	-0.869734	0.000951412	>0.001
METTL5	-0.861772	1.94271e-49															JMJD5	-1.27629	4.16696e-19	-0.897949	2.94027e-09	>0.001
ECD	-0.862427	1.26582e-71															SPRN	-1.28237	5.13691e-36	-0.968175	3.42981e-11	>0.001
RPUSD4	-0.863223	1.1744e-34															VGF	-1.28356	1.13252e-08	-0.795656	0.000321576	>0.001
SPAG4	-0.866428	7.18019e-05															NME5	-1.29193	1.37143e-28	-0.817179	5.14915e-12	>0.001
ZNF236	-0.867119	1.72374e-27															RFT1	-1.2936	1.18416e-95	-1.04028	5.90075e-24	>0.001
RBM12	-0.867173	1.61732e-155															MED22	-1.29435	8.37113e-129	-1.09247	3.23364e-42	>0.001
SPIN3	-0.868862	4.64296e-70															TMEM234	-1.29729	4.53325e-23	-1.46156	4.58957e-23	>0.001
C6orf225	-0.869209	5.19553e-11															GPT2	-1.29983	0	-1.14894	5.67975e-64	>0.001
URB2	-0.870601	1.79443e-41															TMEM177	-1.30691	3.55427e-33	-2.03404	2.7174e-37	>0.001
SNHG1	-0.872097	4.94396e-76															EMILIN1	-1.30756	9.12397e-09	-2.22875	1.21104e-17	>0.001
FERMT2	-0.872577	8.373e-46															NAP1L3	-1.31636	9.51586e-12	-0.86671	3.99606e-06	>0.001
IRX4	-0.872628	2.84562e-48															TMEM154	-1.31672	8.25793e-41	-1.68567	4.27335e-46	>0.001
KLKP1	-0.874765	3.55654e-15															ZNF19	-1.31796	3.25178e-10	-1.03672	1.7473e-07	>0.001
CCDC138	-0.875157	6.04349e-38															FAM19A4	-1.34814	2.62823e-21	-0.798096	8.93925e-09	>0.001
TWIST1	-0.876358	9.63833e-10															FAM129A	-1.35346	2.12643e-59	-3.36377	5.15468e-140	6.45983e-32
KDM4A	-0.877414	3.5019e-134															NME3	-1.35671	8.89595e-61	-1.58204	5.83944e-53	>0.001
FUT4	-0.877586	3.92005e-06															C6orf192	-1.35889	6.6129e-36	-1.21832	2.54195e-24	>0.001
MPV17L	-0.877734	5.29991e-25															TXNRD3	-1.36601	1.45196e-30	-1.89141	2.15744e-48	>0.001
GHDC	-0.878251	8.68328e-07															PLEKHN1	-1.36737	5.37813e-19	-1.54396	3.15415e-22	>0.001
SMPD3	-0.878762	3.59118e-05															MTHFD2	-1.36936	0	-1.3496	8.95731e-88	>0.001
C17orf58	-0.880366	5.32702e-14															TDRD1	-1.37235	1.95018e-13	-0.953646	2.60633e-07	>0.001
INTS12	-0.880908	5.41468e-26															EIF4EBP1	-1.37242	8.91542e-256	-1.19672	1.44642e-52	>0.001
EFNB2	-0.881531	6.0093e-87															CCDC48	-1.3838	4.71988e-11	-1.58318	1.45578e-14	>0.001
MTA3	-0.881549	1.40383e-63															MCF2L-AS1	-1.39815	2.75601e-48	-0.749224	5.59256e-05	>0.001
IKZF3	-0.88207	3.60103e-08															PCSK4	-1.40501	5.49419e-16	-0.913236	4.78211e-07	>0.001
ZNF135	-0.882347	8.7137e-08															KBTBD11	-1.4125	3.05984e-39	-2.32598	6.64472e-70	1.46793e-06
UNG	-0.883591	1.8753e-52															BMP5	-1.41392	2.69255e-14	-1.16551	8.23075e-11	>0.001
CENPN	-0.884007	9.75044e-151															SPATC1	-1.42163	3.00156e-07	-1.15392	6.6892e-06	>0.001
FAM43A	-0.886716	4.16214e-82															GUCY1A3	-1.43453	1.7358E-311	-1.42377	1.27051e-106	>0.001
PMF1	-0.887201	6.82609e-21															PCDHB6	-1.4369	4.11815e-10	-1.82702	1.14979e-14	>0.001
HOXA5	-0.88729	1.7911e-07															CNTN2	-1.44794	1.65198e-14	-1.51974	9.02252e-16	>0.001
FKTN	-0.888029	7.82549e-89															ADM2	-1.45116	7.48335e-169	-2.08629	4.5157e-163	1.15507e-09
C9orf91	-0.888774	1.5769e-44															ASPHD2	-1.46227	7.33205e-15	-1.69629	1.16534e-18	>0.001
ZFP41	-0.890157	8.58765e-40															ZBED3	-1.46836	5.00259e-59	-2.83117	2.84182e-111	8.6363e-16
ROGDI	-0.89046	1.2e-50															SYTL1	-1.49406	3.32532e-70	-1.60009	1.63467e-53	>0.001
LOH12CR2	-0.891731	4.30199e-05															TNFAIP3	-1.50082	8.64643e-15	-0.97559	5.64892e-07	>0.001
WDFY1	-0.891998	8.5394e-73															LOC80054	-1.53267	2.98132e-28	-1.48618	6.12071e-27	>0.001
RPS6KA6	-0.893445	3.01357e-76															CREB5	-1.53523	1.57643e-10	-1.10231	4.92883e-05	>0.001
INPPL1	-0.894045	3.35984e-90															SLC1A4	-1.54193	2.1554e-150	-1.45422	1.8254e-75	>0.001
PDE2A	-0.894651	3.81384e-07															MAP2K6	-1.57427	4.88437e-29	-1.52224	1.59105e-23	>0.001
THAP6	-0.895069	2.97474e-36															DUSP19	-1.57757	2.77021e-20	-1.52526	4.23705e-19	>0.001
IFI35	-0.896447	6.58813e-05															C5orf28	-1.58842	1.14286e-90	-1.54525	1.21512e-56	>0.001
TAF4B	-0.897446	7.02347e-22															TUBA3E	-1.59546	5.02414e-15	-0.779396	0.000395809	>0.001
POT1	-0.897682	2.70029e-101															MORC2-AS1	-1.59612	2.49559e-19	-0.960986	2.56881e-08	>0.001
YARS	-0.898674	4.24053e-241															FLJ46906	-1.5989	7.42654e-12	-2.28114	1.16568e-19	>0.001
HEY1	-0.900095	3.08861e-08															BHLHA15	-1.60468	2.77009e-17	-1.07613	1.11434e-09	>0.001
PFAS	-0.900651	6.34995e-49															EHHADH	-1.64517	2.74757e-41	-1.28017	4.3921e-19	>0.001
ADAM22	-0.900865	4.66385e-23															ACSL4	-1.64707	1.39232e-18	-1.473	5.60154e-09	>0.001
NLGN1	-0.902551	1.64028e-33															PMEPA1	-1.65967	1.62749e-212	-2.39746	8.76192e-100	2.23601e-09
NPM3	-0.903263	4.98268e-53															EPHA10	-1.66266	1.08005e-30	-1.39854	3.01056e-22	>0.001
SIAH1	-0.904248	7.12059e-29															EME2	-1.6643	2.16099e-43	-2.17202	1.97099e-46	>0.001
GLRX	-0.904904	1.08377e-12															LOC149134	-1.74439	4.85423e-16	-0.870678	1.02603e-05	>0.001
SLC29A3	-0.905778	5.21037e-17															IFI44	-1.74762	3.5487e-13	-2.33028	6.5046e-19	>0.001
NPL	-0.905814	1.76458e-11															FLJ40852	-1.85222	5.49753e-14	-1.29327	1.12488e-08	>0.001
SZT2	-0.906881	9.2782e-54															LOC100505633	-1.92425	3.01392e-58	-1.54476	2.96997e-30	>0.001
BCAR3	-0.908338	7.18691e-11															BCAT1	-1.95231	5.19838e-115	-1.5728	1.35893e-53	>0.001
STK33	-0.90869	4.55459e-29															CCDC61	-2.04736	1.83727e-22	-1.67334	1.72551e-18	>0.001
UGT2B28	-0.910177	1.16777e-44															KIAA1199	-2.07925	2.76787e-22	-1.7083	3.94447e-18	>0.001
ANP32B	-0.910292	2.84628e-200															BCL11B	-2.08062	6.0949e-47	-1.83136	3.74654e-38	>0.001
ZNF34	-0.911181	1.23911e-11															RUNX2	-2.15167	6.31842e-23	-1.8576	4.40526e-18	>0.001
ZBTB12	-0.911545	1.16192e-17															DGCR11	-2.35681	3.25914e-38	-3.79024	1.00057e-66	0.00017877
GSTO1	-0.911643	3.172e-45															CHAC1	-2.40348	0	-2.46471	4.02022e-214	>0.001
MMAA	-0.912416	9.15767e-28															FOXD4	-2.59983	3.52706e-74	-2.51487	7.02389e-54	>0.001
LOC284385	-0.913089	4.68212e-16
EBAG9	-0.913907	1.90444e-33
SLC38A1	-0.9151	4.69062e-208
HK2	-0.915385	2.62564e-99
FAM117B	-0.917101	4.99083e-70
OPHN1	-0.917168	2.61629e-30
FAN1	-0.917682	4.86706e-90
EMB	-0.917745	2.31356e-117
ZBTB10	-0.919107	1.1727e-134
FAM165B	-0.920949	1.39232e-18
SOCS2	-0.922054	7.30548e-27
RAB11FIP2	-0.923109	1.14405e-35
S100P	-0.924185	1.16521e-41
DUS4L	-0.924698	4.3468e-24
NFIL3	-0.92661	2.66574e-30
CC2D2A	-0.927078	9.21812e-11
DKFZP686I15217	-0.929766	4.70576e-07
C20orf151	-0.931589	1.87555e-23
STEAP2	-0.932822	2.04026e-112
STYXL1	-0.933974	2.84747e-46
BCL2L14	-0.934076	1.40547e-05
DLL3	-0.934878	3.31137e-12
ZNF581	-0.936512	8.43429e-32
NUDT11	-0.937818	1.04282e-07
TXNDC15	-0.938121	6.78911e-74
SORBS2	-0.940545	4.7197e-18
MBTPS2	-0.942357	1.6979e-84
MED8	-0.942586	2.9623e-73
PIGL	-0.94286	6.57085e-11
LPAR3	-0.943377	1.68554e-95
TTC39C	-0.943392	6.68091e-58
SCNN1D	-0.945081	1.74101e-11
ZNF512B	-0.945621	1.10686e-40
IFT81	-0.946359	9.84998e-42
ZBBX	-0.946503	7.0328e-05
HSD17B8	-0.948786	4.52179e-12
HSD11B2	-0.950216	3.34692e-31
FOXP1	-0.952928	2.35421e-94
DLG2	-0.953064	2.21115e-06
KLHDC5	-0.954351	1.9206e-140
EMBP1	-0.95601	2.89551e-05
MARS	-0.958901	7.20592e-174
KCNJ11	-0.959464	1.41203e-09
CRYBB2P1	-0.960041	3.59151e-09
PPP3CA	-0.96007	0
ZNF678	-0.960264	1.38475e-102
ARMCX5	-0.960294	3.79535e-52
ZNF334	-0.960493	1.73982e-11
LONRF1	-0.960691	1.92884e-93
RRS1	-0.961606	6.02659e-77
QTRT1	-0.962028	3.04325e-43
FERMT1	-0.962834	1.71296e-25
UAP1	-0.964585	2.32132e-156
DUS2L	-0.96492	1.96978e-13
MNX1	-0.965481	3.29694e-26
LOC100506124	-0.965809	5.56419e-09
TTC21B	-0.965918	1.62895e-132
DEPDC4	-0.967704	1.46079e-05
SLC35A1	-0.968052	1.63717e-20
GATA6	-0.971124	1.08169e-10
POLR3G	-0.971386	1.63831e-36
NETO1	-0.973448	4.33315e-153
ZNF248	-0.976097	1.01618e-72
PRPH	-0.976731	1.62025e-12
IDH3G	-0.977512	1.00002e-57
AIM1L	-0.978287	1.5808e-06
GOSR2	-0.980766	1.20308e-72
PACSIN2	-0.980843	4.26019e-143
BDP1	-0.98122	1.65703e-51
KTN1-AS1	-0.982659	1.6309e-05
MIRLET7BHG	-0.9831	7.6118e-20
LOC440894	-0.983841	1.39941e-06
NBN	-0.984219	8.45822e-103
LOC729513	-0.984442	4.13034e-05
MYBPC1	-0.985844	9.33052e-09
TRMT1L	-0.987908	2.48111e-97
SNORD44	-0.997985	1.4271e-07
GRPEL2	-0.999936	4.14038e-148
TMEM42	-1.00027	2.68988e-13
CEBPG	-1.00037	1.69e-188
PTPRN2	-1.00202	8.84944e-15
NFIB	-1.0027	7.3238e-135
LRRC7	-1.00342	3.16606e-05
AP4S1	-1.00397	5.54788e-16
GREB1	-1.00421	1.78001e-66
MRM1	-1.00508	2.38703e-16
TRNP1	-1.00511	2.87034e-17
SNORD81	-1.00624	1.43737e-08
HNF1B	-1.00966	1.58942e-31
CARD6	-1.01058	1.82394e-06
DGKH	-1.01074	4.46074e-34
HOXA1	-1.01619	3.97337e-05
DCTD	-1.01718	5.02033e-65
KEAP1	-1.01865	3.66886e-93
HPCAL4	-1.01884	2.08745e-06
NR2F2	-1.02224	3.76385e-149
TMEM136	-1.02322	1.04478e-30
NBEA	-1.02339	2.21353e-22
ABLIM1	-1.0236	3.95403e-158
IKZF2	-1.02429	4.7151e-09
TRPV6	-1.02561	1.79668e-45
GPR37	-1.02604	2.53546e-08
ZFHX3	-1.02784	1.25289e-96
MMP16	-1.03141	4.44561e-101
SFXN4	-1.03569	7.06542e-62
TMEM199	-1.03622	6.6756e-49
RNF144B	-1.03625	9.66152e-61
RING1	-1.03844	2.56481e-50
PTCD2	-1.04127	6.3577e-50
MRPS34	-1.04351	1.8603e-114
DUSP2	-1.04404	3.17112e-41
PCDHGB3	-1.0445	6.53888e-06
AGT	-1.04718	2.17935e-06
PCDHGA6	-1.04738	2.76858e-06
PRMT3	-1.04747	3.98826e-60
STC2	-1.04825	1.54756e-180
WARS	-1.0494	1.38964e-266
NOB1	-1.05064	3.47311e-100
LOC254896	-1.05137	7.41305e-08
ALDH3A2	-1.05426	7.44032e-162
LOC388796	-1.05591	2.17093e-32
ZNF33B	-1.05655	7.04592e-76
NR3C2	-1.05728	3.94186e-42
MARC1	-1.05773	5.61069e-161
TNNI1	-1.05793	4.82541e-17
RAB27B	-1.05829	1.73125e-18
LOC344595	-1.06093	4.17607e-15
NSMAF	-1.06468	7.76563e-86
ARHGEF25	-1.06553	2.90826e-06
PYCR1	-1.06699	1.70759e-135
SAMD13	-1.06739	3.44369e-24
MTERFD2	-1.06867	4.41062e-173
SPRYD4	-1.0696	4.46997e-68
SLC16A6	-1.07087	1.29768e-31
NEK3	-1.07125	1.3923e-19
PIK3R1	-1.07562	5.8259e-154
HNRPDL	-1.07563	7.59089e-203
NFXL1	-1.07698	8.64091e-66
GDPD1	-1.07713	7.17543e-47
TSC2	-1.07717	1.85981e-124
PIGO	-1.07967	3.56285e-102
THBS2	-1.0804	2.00391e-08
SNORD22	-1.08113	7.4853e-07
TAMM41	-1.08602	1.59019e-25
GCNT1	-1.08859	2.53691e-84
ZDHHC23	-1.08913	6.78132e-83
SNORD80	-1.08915	1.13053e-07
KCTD15	-1.09046	3.3847e-84
TNFAIP2	-1.09124	3.07448e-20
TUBA3D	-1.09285	1.8386e-24
ATF4	-1.09361	5.23801e-174
ENOX1	-1.09407	1.24903e-31
SNORD29	-1.09553	4.07511e-08
KCNN2	-1.09695	4.5151e-94
GANC	-1.09776	1.48734e-16
SNORD79	-1.0987	8.20698e-08
SARS	-1.09922	0
ELFN1	-1.10089	2.9263e-06
BEND4	-1.10111	6.56652e-81
C14orf126	-1.10156	3.66811e-76
CTAGE7P	-1.10237	3.56528e-13
CCDC102A	-1.10313	1.85296e-10
HLA-DMA	-1.10352	2.119e-24
RDH10	-1.1041	8.69809e-195
KLK3	-1.10471	6.59478e-176
METTL1	-1.10507	1.66906e-36
PKD1P1	-1.10566	1.85075e-12
LOC145837	-1.1062	2.45377e-14
GRPR	-1.10719	1.97744e-07
CAPN5	-1.11234	5.10183e-122
ARX	-1.11464	1.6119e-09
ZBTB47	-1.1151	3.36343e-27
ARHGEF26	-1.11597	3.23E-318
TNFSF15	-1.12103	8.28939e-28
SHPRH	-1.12181	2.36275e-71
SCCPDH	-1.12476	4.41351e-36
CDK6	-1.12512	4.50833e-11
PCDHGA4	-1.12528	3.1465e-09
EPHX2	-1.12627	1.40268e-61
MAOA	-1.12678	3.66435e-238
NKX3-1	-1.12906	3.76053e-157
FGD3	-1.12989	1.87747e-05
SNORD76	-1.13043	5.46563e-09
TRIM46	-1.13511	8.72194e-08
CXCR7	-1.13895	4.23271e-141
GPT	-1.13979	2.50073e-09
TTC27	-1.14238	9.63175e-75
MEIS1	-1.14396	1.21136e-32
ZBTB26	-1.14416	2.03801e-31
ADSL	-1.1463	2.99653e-135
TMEM55A	-1.14636	7.30491e-26
METTL8	-1.14883	1.43129e-77
PPFIA2	-1.14899	1.65315e-138
MED20	-1.15058	2.08739e-37
NPIP	-1.15152	1.56298e-15
UGT2B11	-1.15189	2.15372e-283
FAM65B	-1.15332	1.4216e-141
KLF5	-1.15372	1.08979e-51
ZBTB16	-1.15704	8.71492e-50
L3MBTL3	-1.15878	1.75157e-22
MYCBP2	-1.16092	1.20973e-122
DYNC2H1	-1.16158	1.0609e-84
SVEP1	-1.16283	2.01964e-07
NAALAD2	-1.16286	4.9695e-28
AKAP7	-1.16781	2.82134e-26
RIMS1	-1.16879	7.06089e-64
PGBD3	-1.17428	6.36573e-23
EFNA5	-1.17473	1.27128e-210
ITPR1	-1.17531	1.32452e-51
C9orf152	-1.17862	1.15813e-84
PNPLA7	-1.18189	1.32129e-42
SYNGAP1	-1.18348	1.65855e-66
RHBDD1	-1.1892	8.58182e-135
STX19	-1.19006	3.12879e-15
TRDMT1	-1.19187	1.96716e-32
ZBTB25	-1.19298	1.37792e-32
TET1	-1.19682	2.23114e-25
EAF2	-1.19747	2.65915e-13
LYPLAL1	-1.20077	3.94838e-121
SMAGP	-1.20355	9.71752e-13
MYT1	-1.20372	1.93464e-28
IGF1R	-1.20647	1.41599e-139
LOC283174	-1.20862	7.36514e-12
KIAA1257	-1.21554	1.32823e-21
AR	-1.21624	0
PKDCC	-1.22083	1.87424e-10
FCHSD1	-1.22084	2.10111e-09
ZNF782	-1.22246	4.31702e-37
RAG1	-1.22317	6.24854e-09
CYP2J2	-1.22328	5.05138e-21
ZNF300P1	-1.22479	8.81267e-23
ZNF772	-1.23002	3.68495e-112
EPHA3	-1.2301	2.91323e-18
GDAP1	-1.23016	3.96033e-47
ZDHHC8P1	-1.23533	1.61185e-11
NR1D2	-1.23872	7.53164e-126
PRKG2	-1.24032	6.61283e-07
ITFG2	-1.24156	1.66969e-36
PICK1	-1.24424	3.36914e-52
CBS	-1.24594	1.04655e-252
TARP	-1.24973	7.41517e-46
FLJ45974	-1.25005	5.86166e-21
TRMT11	-1.25504	1.13943e-72
EEF1DP3	-1.25537	2.71942e-05
SAMD10	-1.26095	1.71395e-11
PPAP2A	-1.26942	3.00172e-176
OVOL2	-1.27474	4.96862e-43
ZNF827	-1.2756	7.24314e-41
LRRC61	-1.27616	1.32613e-31
SPIN2B	-1.2771	1.53902e-13
KCNIP4	-1.28428	1.643e-08
HPGD	-1.28774	3.85228e-16
SLC30A10	-1.29035	1.05432e-09
PCAT1	-1.29151	5.73209e-142
AACSP1	-1.29276	2.0976e-12
PDE9A	-1.29736	6.24434e-82
CTU2	-1.31053	3.51515e-40
ATHL1	-1.31302	2.94399e-34
ANO7	-1.3196	2.82318e-30
ULBP1	-1.31991	3.35734e-123
MAP2	-1.32629	1.13674e-146
SNHG11	-1.3308	4.06468e-18
LOXL1	-1.33653	5.4348e-08
SARS2	-1.35297	2.87812e-79
PRKACB	-1.36084	0
AKNA	-1.361	3.40893e-71
CHST10	-1.36613	7.90303e-31
GPRASP1	-1.36691	4.16602e-16
HCG18	-1.36923	4.51754e-89
LRRC31	-1.38187	5.15365e-17
DDIT4	-1.3848	0
PDE10A	-1.38815	9.19772e-218
PAX1	-1.39147	9.15814e-17
CTAGE5	-1.39648	3.10443e-178
LPL	-1.41105	5.27265e-85
SCAMP5	-1.41237	2.74717e-21
C19orf48	-1.42059	3.17313e-170
B3GNTL1	-1.42709	3.48124e-19
TMEM45A	-1.43473	1.50802e-12
PKNOX2	-1.43474	1.58432e-31
GADD45G	-1.44219	2.33573e-48
PROCR	-1.44351	8.23891e-23
RRAGB	-1.44436	2.63519e-72
IL1RAPL1	-1.44675	1.05288e-08
ZNF586	-1.44795	4.19059e-96
KIF5C	-1.45306	1.44642e-130
ROBO3	-1.4571	2.55572e-35
TLE6	-1.45943	2.85866e-27
SLC5A3	-1.46626	1.21525e-132
LOC100507032	-1.46651	1.03475e-09
STEAP1	-1.47106	0
ZNF711	-1.47769	2.47351e-11
TSEN2	-1.47946	1.05701e-114
CD55	-1.48108	2.25467e-115
ADAMTS13	-1.4849	1.40524e-24
EFCAB4A	-1.49038	1.44933e-50
LOC257396	-1.50778	1.9222e-23
COL9A2	-1.51699	1.13148e-15
ZNF208	-1.52091	1.1505e-115
PALMD	-1.52628	7.89082e-12
MANEAL	-1.52944	4.02048e-48
RNF207	-1.53319	2.7656e-15
ARAP2	-1.56579	7.8794e-26
ALS2CL	-1.57417	7.31522e-24
RGS16	-1.59992	1.92767e-36
MYC	-1.6094	0
TRPM8	-1.61272	2.70184e-54
PARP8	-1.62946	8.26068e-81
ACOT11	-1.66727	9.44026e-57
OPLAH	-1.67033	1.0579e-73
MAPK11	-1.69723	7.13983e-23
TSC22D3	-1.69878	3.25755e-251
HLA-DMB	-1.72409	1.48964e-22
JDP2	-1.83947	5.10278e-287
TMPRSS13	-1.85506	9.15853e-36
ENTPD3	-2.06658	7.30117e-26
MOV10L1	-2.07505	4.00681e-26
SNAI2	-2.08198	9.22184e-33
ZNF365	-2.2058	4.37711e-21
AKAP5	-2.3564	0
COL16A1	-2.45078	1.2154e-65
IGFBP3	-2.89446	6.74924e-166
