# Supplementary material for: The X-linked tumor suppressor TSPX downregulates cancer-drivers/oncogenes in prostate cancer in a C-terminal acidic domain dependent manner
Source: Oncotarget. 2019 Feb 19;10(15):1491–506. doi: 10.18632/oncotarget.26673 (PMC6407674; doi:10.18632/oncotarget.26673)
Supplement: Supplementary file 4 [file oncotarget-10-1491-s004.xlsx]

## Sheet: Sheet1
Supplementary Table 3: Results of IPA biological function analysis for the differentially expressed genes (DEGs) between LNCaP-tetON-TSPX cells and LNCaP-tetON-EGFP cells at 24 hours after Dox-induction
	Number of classified genes
Biological functions	CAD-dependent	CAD-enhanced	CAD-independent	P-Value	Genes
Cell viability of tumor cell lines	85	8	64	1.53e-14	CAMK2B,POLH,FOXM1,GUCY1A3,FANCF,AK3,CFLAR,TRPM8,SFR1,SNAI2,ZFP36,PTPN13,SLC19A1,SRC,MAPK12,IGF1,RRM2B,TIMP2,ADAMTS1,HOXA5,AR,IGF1R,NRP1,BAX,ERBB3,FAS,PRPH,HEY1,PMAIP1,MCOLN1,RPS6KL1,GPC1,ZBTB16,NEAT1,CLDN4,CHCHD6,ELF3,RPS6KA6,KLF4,ROR1,ARRB1,BTG2,FKBP5,FN1,DUSP19,DUSP14,SLC1A5,MAP2K3,IGFBP3,TEC,DNAJB6,TRIM68,MTA3,CDK6,HK2,ASNS,AKAP5,CD151,FA2H,PLPP1,CEL,SFN,GRK4,NOTCH1,MAP3K14,B2M,ZNF208,TERT,IGF…	.
Cell survival	136	14	83	2.69e-13	PCDHGA4,GUCY1A3,FANCF,AK3,CFLAR,HSH2D,SNAI2,SLC19A1,TOP2A,C5,PRDM1,RRM2B,IGF1R,AR,GDNF,NRP1,FBXO32,BCAR1,BAX,ERBB3,FAS,CTH,HEY1,PMAIP1,RPS6KL1,TAF4B,NEAT1,LEPR,ELF3,RPS6KA6,ADCY10,BTG2,FKBP5,DUSP19,DUSP14,PCDHGA8,MAP2K3,CDK6,HK2,NFIL3,AKAP5,FA2H,TRPV6,CEL,GRK4,PPP3CA,IGF2R,EEF2K,SIAH1,SPRN,CEBPB,PRKACA,MVP,FDXR,FGFR1,BMP5,ADORA2A,PPM1D,TUBB3,ACER2,BARD1,PRKACB,JDP2,LMNA,SMUG1,CDKN2D,RAD51D,EFNA3,…	.
Cell viability	123	13	83	1.73e-12	PCDHGA4,GUCY1A3,FANCF,AK3,CFLAR,HSH2D,SNAI2,SLC19A1,C5,PRDM1,RRM2B,AR,IGF1R,GDNF,NRP1,FBXO32,BCAR1,BAX,ERBB3,FAS,CTH,HEY1,PMAIP1,RPS6KL1,TAF4B,NEAT1,LEPR,ELF3,RPS6KA6,ADCY10,BTG2,FKBP5,DUSP19,DUSP14,PCDHGA8,MAP2K3,CDK6,HK2,NFIL3,AKAP5,FA2H,TRPV6,CEL,GRK4,PPP3CA,IGF2R,EEF2K,SPRN,CEBPB,PRKACA,MVP,FDXR,FGFR1,BMP5,ADORA2A,PPM1D,TUBB3,ACER2,BARD1,PRKACB,LMNA,SMUG1,CDKN2D,RAD51D,EFNA3,ACTN4,PPP1R1B,RIP…	.
Cell death of breast cancer cell lines	35	5	28	2.45e-09	IRF1,FGFR1,PPM1D,LMO4,POLH,NOD1,FOXM1,BARD1,CRABP2,CFLAR,SNAI2,OAS3,NOS3,PTPN13,DUSP4,PCK2,BAG3,SRC,HSPB8,DDIT4,IGF1,HOXA5,AMH,IGF1R,EGF,DNAJA3,CPEB2,NRP1,FBXO32,BCAR1,KLF5,BAX,FAS,MAP2K6,MYBBP1A,PMAIP1,NOTCH3,IKBKE,FGFR2,HOXA1,TNS4,RGS16,FASTKD2,SNAI1,FN1,CDKN1A,MAP2K3,IGFBP3,CDH1,HK2,NFIL3,TWIST1,PINK1,ANGPT2,NOTCH1,MPG,B2M,TERT,SIAH1,TNFRSF10A,SENP8,PRKCA,CEBPB,XBP1,PTTG1,RARB,CASP8,MMP14	.
Apoptosis of breast cancer cell lines	31	4	24	6.63e-09	IRF1,FGFR1,LMO4,POLH,NOD1,FOXM1,BARD1,CRABP2,CFLAR,SNAI2,OAS3,NOS3,PTPN13,DUSP4,BAG3,SRC,DDIT4,HSPB8,IGF1,HOXA5,AMH,EGF,DNAJA3,NRP1,FBXO32,CPEB2,BCAR1,KLF5,BAX,FAS,MAP2K6,MYBBP1A,PMAIP1,NOTCH3,HOXA1,TNS4,FASTKD2,SNAI1,FN1,CDKN1A,MAP2K3,IGFBP3,CDH1,HK2,TWIST1,PINK1,ANGPT2,MPG,B2M,TERT,SIAH1,TNFRSF10A,SENP8,PRKCA,XBP1,PTTG1,RARB,CASP8,MMP14	.
Cell death of tumor cell lines	129	15	84	1.45e-08	IRF1,NEK2,ATP2A1,NR3C2,FANCF,GRN,CFLAR,HSH2D,SNAI2,EMG1,ITPR1,NFKBIZ,GTSE1,PCK2,TOP2A,NCOA7,CDKN2C,C5,PRDM1,RRM2B,CDIP1,IGF1R,AR,GDNF,DNAJA3,NRP1,FBXO32,BCAR1,UBE2C,BAX,ERBB3,FAS,CTH,PMAIP1,HOXA1,RHOC,LTB4R2,LEPR,BTG2,FKBP5,MAP2K3,CDK6,HK2,NFIL3,RABGGTB,CEL,CASP10,TRPS1,FUBP1,SLC30A10,IGF2R,EEF2K,SIAH1,SLC7A11,OMA1,SENP8,CEBPB,SDC4,PRKACA,RARB,MVP,MMP14,FDXR,FGFR1,ADORA2A,YARS,PPM1D,LMO4,TUBB3,AC…	.
Cell proliferation of tumor cell lines	135	15	88	1.59e-08	IRF1,ISX,NEK2,GRN,CFLAR,FBXW7,SNAI2,AFF1,ITPR1,PIP5K1C,SLC19A1,PCK2,TMEM2,ACPP,CDKN2C,PRDM1,IGF1R,AR,GDNF,DNAJA3,NRP1,FBXO32,BCAR1,CDKN2B,UBE2C,BAX,MTAP,ERBB3,FAS,HOXA1,KIF20A,PYGM,WBP2,FOXP1,RHOC,SIRT4,ELF3,SLC9A3R1,BTG2,FKBP5,DUSP19,KLK4,RMI1,BCAR3,MAP2K3,LPAR3,CDK6,HK2,TPD52L1,CEL,HSD11B2,PLOD2,PACSIN2,IGF2R,EEF2K,SIAH1,ACSL4,SLC7A11,GSDMB,CEBPB,ABLIM1,SDC4,PRKACA,RARB,WNT10B,MMP14,FDXR,FGFR1,…	.
Microtubule dynamics	119	13	54	2.34e-08	CAMK2B,TACC1,NEK2,MAP6D1,FOXM1,EFNA5,INPPL1,MID1,ROBO3,EPHX2,ELFN1,GRN,RABGEF1,MID1IP1,ITPR1,PIP5K1C,SLITRK3,TTYH1,SLC9A5,FERMT3,GRIN3A,EFNB2,CFAP53,NECTIN1,SRC,NINJ1,ARHGEF25,C5,MNX1,CAMK1D,IGF1,EVI5L,GAS2L3,AR,IGF1R,GDNF,ABLIM3,RIN1,SLITRK6,RIPOR2,NRP1,DUSP9,RANBP10,CEP19,BCAR1,SORBS2,BAX,TNFRSF12A,IFT81,FAS,PRPH,ARHGAP33,UCN,EPHA3,RHOC,ROR1,ARRB1,SLC9A3R1,BTG2,FN1,BTG3,IL1RAPL1,CC2D2A,EIF4EBP1…	.
Apoptosis of tumor cell lines	106	12	68	2.53e-08	IRF1,POLH,BCL2L14,ATP2A1,FOXM1,KLK3,NR3C2,FANCF,STYXL1,GRN,CFLAR,JUND,HSH2D,SNAI2,OAS3,ITPR1,NOS3,ZFP36,PTPN13,NFKBIZ,GTSE1,TOP2A,SRC,CDKN2C,MAPK12,C5,DDX58,ACO2,PRDM1,IGF1,CDIP1,HOXA5,AMH,AR,IGF1R,GDNF,DNAJA3,NRP1,FBXO32,BCAR1,GALNT10,BAX,CACNA2D2,ERBB3,FAS,CTH,PMAIP1,HOXA1,MCOLN1,ZBTB16,TNS4,IRS1,RHOC,LTB4R2,LEPR,KLF4,ROR1,FASTKD2,SNAI1,PPP1R13L,BTG2,FKBP5,FN1,MAP2K3,IGFBP3,CDK6,HK2,EIF4EBP1,NF…	.
Migration of cells	162	20	91	1.65e-07	NR3C2,ACTA2,GUCY1A3,ROBO3,GRN,FBXW7,SNAI2,ITPR1,PIP5K1C,NFKBIZ,BCAT1,TMEM2,CDKN2C,NINJ1,C5,PRDM1,VASH1,IGF1R,AR,GDNF,TARS,RIN1,RIPOR2,DNAJA3,NRP1,BCAR1,CBS/CBSL,BAX,TNFRSF12A,MTAP,ERBB3,FAS,HEY1,OVOL2,CHST10,HOXA1,WBP2,FOXP1,PKD1,EPHA3,RHOC,LTB4R2,LEPR,ADCY10,SLC9A3R1,TLE6,BTG2,BCAR3,MAP2K3,LPAR3,CDK6,NFIL3,RELN,TPD52L1,PACSIN2,BCL11B,VASP,PPP3CA,PDE2A,IGF2R,ACSL4,LTB4R,CEBPB,KCNK5,AOC3,PROCR,SDC…	.
