# Supplementary material for: The X-linked tumor suppressor TSPX downregulates cancer-drivers/oncogenes in prostate cancer in a C-terminal acidic domain dependent manner
Source: Oncotarget. 2019 Feb 19;10(15):1491–506. doi: 10.18632/oncotarget.26673 (PMC6407674; doi:10.18632/oncotarget.26673)
Supplement: Supplementary file 5 [file oncotarget-10-1491-s005.xlsx]

## Sheet: Sheet1
Supplementary Table 4: Differentially expressed genes (DEGs) between TSPX-high PCa and TSPX-low PCa in TCGA datasets
Gene symbol	Entrez gene#	Log2(fold difference)	FDR
SCRT2	85508	10.4656	0.00176353
GUCA2A	2980	9.79873	6.23726e-05
SPZ1	84654	9.5577	3.01679e-05
CSAG2	728461	8.97937	9.26675e-06
DAPL1	92196	8.90108	2.32931e-11
SLC6A19	340024	8.60942	8.25176e-11
CT45A1	541466	8.58414	0.000358509
SMR3B	10879	8.54133	0.000432085
FLJ43950	347127	8.47263	0.00130231
CIDEA	1149	8.09308	2.23235e-05
PAEP	5047	7.89462	0.000236027
CSF3	1440	7.70605	4.96472e-12
PNMA5	114824	7.49665	0.000601035
SEMG1	6406	7.39367	1.46252e-07
TGM4	7047	7.29433	7.97474e-10
ACTL6B	51412	7.25749	4.39922e-05
CAPZA3	93661	6.93726	1.70743e-05
BBOX1	8424	6.81455	2.32898e-08
PATE1	160065	6.725	0.000658496
MYH2	4620	6.71771	0.000116159
DGKK	139189	6.6854	0.00110313
VWC2	375567	6.11469	2.77818e-06
GPR144	347088	6.03455	1.6547e-08
COX6A2	1339	5.93182	0.00274638
CGA	1081	5.913	7.4323e-09
LMOD2	442721	5.89747	0.0036449
SEZ6	124925	5.84419	2.63938e-10
FBXO40	51725	5.81928	0.000733745
CRYGD	1421	5.80959	0.000173468
SCGB3A1	92304	5.78704	8.55457e-13
MYH1	4619	5.76769	0.000782925
SEMG2	6407	5.72296	7.24225e-06
MYH6	4624	5.70123	0.000202145
SVOP	55530	5.68	1.52076e-06
NRAP	4892	5.66808	6.24571e-05
MYL3	4634	5.65616	2.11451e-05
CKM	1158	5.65361	7.84839e-09
ATP6V1G3	127124	5.64839	2.90828e-05
ADIPOQ	9370	5.60563	0.00468155
IDO2	169355	5.58395	1.10614e-06
TRIM63	84676	5.5596	2.11101e-08
ACTA1	58	5.55244	4.84515e-07
C20orf166	128826	5.54827	7.00139e-05
C4orf35	85438	5.54112	0.000881242
FABP4	2167	5.53714	1.34488e-10
CYP4F22	126410	5.51672	2.54063e-12
FLJ44054	643365	5.51128	0.00470493
CDH20	28316	5.44726	3.80982e-06
MYOZ2	51778	5.44169	1.23744e-05
C10orf71	118461	5.40975	0.0037017
HMX1	3166	5.38429	0.000964716
FOXI1	2299	5.38105	5.87244e-10
FAM123C	205147	5.37564	4.34857e-09
C10orf82	143379	5.30978	1.77104e-10
MYLPF	29895	5.20543	2.92796e-05
PAX7	5081	5.20519	0.00387949
TNMD	64102	5.16125	1.70899e-08
CPA1	1357	5.15376	1.1174e-08
MYOT	9499	5.15263	1.13719e-09
RHCG	51458	5.11659	4.36623e-08
TCAP	8557	5.09939	2.77217e-07
MSLN	10232	5.09852	1.96096e-11
LGALS7B	653499	5.08984	6.72246e-08
SYT5	6861	5.07693	9.40229e-06
TEPP	374739	5.07685	1.61888e-11
CLEC4GP1	440508	5.07353	1.20005e-09
MAGEA12	4111	5.06666	0.00419581
CSAG1	158511	5.02479	0.00196999
CCL25	6370	5.01492	4.68222e-06
ASB10	136371	5.00968	0.00402796
TNNC2	7125	4.9852	1.75118e-08
TRDN	10345	4.91259	0.00299264
SLC39A2	29986	4.86776	1.31608e-07
CIDEC	63924	4.8338	2.2171e-09
CARTPT	9607	4.82855	6.97783e-09
LY6G6D	58530	4.81859	2.64135e-11
SCRT1	83482	4.80542	4.47685e-06
BEX1	55859	4.8049	1.39014e-14
PADI3	51702	4.7615	1.4302e-06
COLEC10	10584	4.74723	0.00286418
KRT9	3857	4.72884	2.27604e-05
C11orf87	399947	4.72419	7.07219e-06
ASCL3	56676	4.71851	5.9382e-05
CASQ1	844	4.69613	4.22593e-10
TNNT1	7138	4.69291	0.0023164
CPLX2	10814	4.68701	3.22075e-07
C2orf71	388939	4.68324	2.81804e-06
TMOD4	29765	4.67516	3.99517e-06
HAS1	3036	4.65371	5.47434e-07
GPR112	139378	4.64187	0.00204999
CPNE6	9362	4.63579	2.07334e-09
MYOM3	127294	4.61318	6.56526e-07
RCVRN	5957	4.56381	0.000161872
TNNT3	7140	4.53152	0.00014194
CYP3A5	1577	4.51749	4.39248e-17
KCNG4	93107	4.50265	0.0026762
PLAC9	219348	4.47814	2.50348e-12
HPR	3250	4.4767	0.000135134
MYBPC2	4606	4.47636	0.000525518
DUSP13	51207	4.47394	0.00227269
HSPB3	8988	4.47119	1.64522e-06
CMTM5	116173	4.46666	5.9486e-12
SLN	6588	4.4654	0.00162262
HBA1	3039	4.44365	8.30197e-07
STMN4	81551	4.4185	5.08619e-06
ACTN2	88	4.41264	3.84124e-05
IRX6	79190	4.41217	9.94394e-10
MPZ	4359	4.39801	5.98141e-17
SYNPO2L	79933	4.39141	4.73026e-05
CHRNB2	1141	4.39076	3.06074e-07
ANKRD2	26287	4.3903	0.000199115
UNC45B	146862	4.36845	6.15066e-05
DYSFIP1	116729	4.36424	7.81725e-05
KRT13	3860	4.35835	1.48537e-07
LOC100302650	100302650	4.35047	4.04302e-12
IL6	3569	4.34364	5.11837e-09
IL13	3596	4.33684	0.000142368
LGALS9B	284194	4.32794	1.59757e-05
SCG3	29106	4.32709	1.07526e-08
CAPNS2	84290	4.32533	3.39409e-11
RBP3	5949	4.32389	0.00204369
GLRA4	441509	4.3199	0.000601035
TNNC1	7134	4.30183	2.89423e-07
PLA2G3	50487	4.27269	8.28908e-08
C13orf39	196541	4.27267	0.000503002
C14orf180	400258	4.2709	1.60795e-06
MPPED1	758	4.26895	4.3191e-07
MYH3	4621	4.25525	2.90746e-09
TUSC5	286753	4.25333	0.000220245
LOC572558	572558	4.25243	2.32931e-11
UTS2	10911	4.23907	2.98631e-06
CSAG3	389903	4.23868	8.88629e-06
PIK3C2G	5288	4.23804	4.51562e-06
HHATL	57467	4.23068	4.96701e-06
ATP2A1	487	4.22716	4.97165e-10
GDF10	2662	4.21497	9.73563e-10
CGB2	114336	4.20203	1.33811e-06
OXT	5020	4.19054	0.00224172
NEB	4703	4.17688	1.67774e-08
INSL5	10022	4.16475	8.67292e-05
FOLR1	2348	4.16263	3.08367e-11
PNMT	5409	4.15983	2.13398e-10
DPT	1805	4.14326	3.53094e-13
PRSS45	377047	4.14136	1.29537e-07
IP6K3	117283	4.13662	2.15793e-13
CA3	761	4.13551	4.2908e-05
OPTC	26254	4.13383	0.00398417
CA4	762	4.13318	8.10913e-12
MT1A	4489	4.11991	3.22553e-08
AQP8	343	4.08566	1.60296e-05
ACTC1	70	4.07581	2.42401e-10
APOBEC2	10930	4.07578	1.06585e-05
ABP1	26	4.06995	7.93526e-07
CRIP3	401262	4.06535	1.40481e-14
CEACAM22P	388550	4.02531	6.98681e-06
CMA1	1215	4.02127	1.31716e-07
FOSB	2354	3.99635	6.59467e-08
GDAP1L1	78997	3.99502	1.43261e-06
CCKBR	887	3.99357	1.21517e-09
FBXL21	26223	3.98308	0.00019885
C6orf176	90632	3.97694	1.46126e-05
LGR6	59352	3.96999	2.87784e-13
C1QL1	10882	3.96878	2.59451e-08
SRRM4	84530	3.96684	1.02423e-06
TNNI2	7136	3.95261	3.7187e-06
LY6H	4062	3.9241	2.88789e-07
MLC1	23209	3.91847	7.80492e-09
AMPD1	270	3.91809	0.000594582
CA14	23632	3.90897	6.11903e-16
KBTBD10	10324	3.90765	1.34977e-07
COL9A1	1297	3.90284	3.81827e-11
C13orf36	400120	3.89912	9.54811e-08
C1orf175	374977	3.89665	8.69848e-20
FAM55D	54827	3.89472	0.000101033
ADRA1D	146	3.89304	1.28064e-11
GPRC6A	222545	3.879	3.00829e-05
SLITRK1	114798	3.86731	0.00167947
A2BP1	54715	3.85262	2.07334e-09
DRD2	1813	3.84247	3.5487e-10
HAPLN2	60484	3.84138	6.59013e-15
PRSS50	29122	3.82463	1.05241e-10
LY6D	8581	3.81704	1.61094e-08
HTR3C	170572	3.79661	3.32852e-05
ETV5	2119	3.7836	2.24188e-09
MEG3	55384	3.77998	8.69848e-20
SMOC1	64093	3.77366	5.54334e-15
CFD	1675	3.76611	1.01845e-12
MAL	4118	3.75668	5.09519e-10
KRT74	121391	3.75445	0.000581455
ABRA	137735	3.74865	9.18947e-05
WISP2	8839	3.748	2.85137e-08
SPAG17	200162	3.7429	0.000333225
RUNDC3A	10900	3.73561	2.96207e-08
KY	339855	3.73116	3.9754e-11
ADRB3	155	3.7228	0.000182866
IFITM4P	340198	3.72272	0.00377978
SLC18A3	6572	3.72196	0.00375487
CGB7	94027	3.70334	5.303e-11
DUOXA1	90527	3.69162	2.67422e-12
LCNL1	401562	3.68553	1.32665e-10
PON3	5446	3.67657	5.28318e-07
NPAS4	266743	3.67351	1.3901e-11
C22orf42	150297	3.66803	0.000307352
CNTFR	1271	3.66714	9.13554e-11
HRNBP3	146713	3.65858	6.71741e-11
ETV1	2115	3.65104	1.83081e-08
CAV3	859	3.6486	1.75907e-06
ITGB1BP3	27231	3.63229	3.06024e-06
CDHR2	54825	3.63139	0.00190711
MSMB	4477	3.62939	3.69535e-11
LOC146336	146336	3.62915	2.21832e-08
MYOM1	8736	3.62501	2.67638e-10
EVPLL	645027	3.61692	4.21754e-11
GALNT9	50614	3.60962	2.83943e-11
HIF3A	64344	3.60305	5.54334e-15
C16orf89	146556	3.60241	5.22682e-11
RNF112	7732	3.59336	9.24967e-13
INSRR	3645	3.59103	6.03288e-07
AMN	81693	3.59096	1.1618e-08
DKFZp434J0226	93429	3.59074	2.11954e-06
ERN2	10595	3.58213	4.48865e-07
SLC7A14	57709	3.5764	1.18962e-06
SNAP25	6616	3.57622	1.35638e-11
DUOXA2	405753	3.57587	5.83119e-10
PDK4	5166	3.56616	3.94136e-19
ELAVL3	1995	3.55921	1.82003e-05
VIT	5212	3.54773	5.4244e-11
KCNA4	3739	3.54094	0.000664143
FOSL1	8061	3.53767	6.90858e-10
ASB4	51666	3.52712	0.00236292
PYGM	5837	3.52172	3.18789e-13
FXYD1	5348	3.51646	1.97639e-12
SCN4A	6329	3.50338	1.95798e-06
CYP4B1	1580	3.49773	2.67422e-12
PAGE4	9506	3.49502	3.55124e-09
FGFBP1	9982	3.49125	1.26757e-06
CD300LG	146894	3.48975	1.07666e-08
KRT15	3866	3.48784	8.19895e-10
KRT32	3882	3.47431	0.000128416
SYT8	90019	3.46759	3.1763e-10
CTSG	1511	3.46599	5.91978e-09
TNNT2	7139	3.46304	1.75118e-08
ARSF	416	3.45827	7.62234e-05
CDK5R2	8941	3.45774	6.32454e-05
SLC2A5	6518	3.45711	1.16658e-12
ITLN1	55600	3.45653	3.54589e-08
IGSF1	3547	3.44946	3.84045e-09
C21orf84	114038	3.44441	0.000267933
GPR123	84435	3.42926	0.00011771
LRIT2	340745	3.4231	0.00415719
ASIP	434	3.41067	0.000141418
HMX2	3167	3.39301	0.000260707
SPINK2	6691	3.38299	7.97134e-05
RPE65	6121	3.38133	4.09274e-06
PAPL	390928	3.37944	1.31855e-06
SGCG	6445	3.37515	6.45574e-09
HSPB6	126393	3.37224	8.74566e-14
CAMK2A	815	3.35517	6.25736e-07
TPM2	7169	3.35488	6.87288e-15
PI16	221476	3.34527	1.02455e-06
NR1H4	9971	3.34476	0.000398583
SLC14A1	6563	3.34339	8.0227e-10
GABRE	2564	3.34169	3.57359e-17
TCEAL2	140597	3.34044	5.52698e-18
KRT14	3861	3.33976	1.06968e-09
FAM150B	285016	3.33743	2.09699e-08
FAM9B	171483	3.33592	0.000310039
SLC1A6	6511	3.33441	1.20127e-05
CHD5	26038	3.32667	4.58812e-10
C2CD4B	388125	3.32119	7.75216e-08
BAI3	577	3.30759	8.41245e-10
HILS1	373861	3.30646	0.00308869
PCK1	5105	3.30447	1.848e-05
NR4A3	8013	3.30327	2.89935e-09
PAX3	5077	3.30173	5.39851e-05
GNRH2	2797	3.29027	0.00124583
HOXD11	3237	3.28282	2.92778e-13
FAM123A	219287	3.28221	4.41958e-05
FLJ39609	100130417	3.27987	3.86323e-05
SPINK13	153218	3.27106	0.000882266
FCGBP	8857	3.26747	5.94059e-10
JPH4	84502	3.26718	1.37839e-13
NCAM1	4684	3.26537	4.35247e-14
GPAT2	150763	3.26453	1.38127e-09
DES	1674	3.26332	7.87044e-15
FAM46B	115572	3.26303	1.56663e-14
XIRP1	165904	3.25909	0.00239819
CYP2W1	54905	3.25698	2.17756e-09
EGR4	1961	3.25471	1.53621e-05
GPD1	2819	3.24714	1.36571e-07
LMOD3	56203	3.24687	1.1513e-06
TMEM132C	92293	3.24528	4.15959e-11
NTF4	4909	3.23497	1.73869e-11
RAB40A	142684	3.23344	6.50421e-11
C20orf200	253868	3.23131	1.11215e-15
COL23A1	91522	3.22533	2.04966e-15
ID1	3397	3.22053	2.82102e-13
ATP6V0A4	50617	3.21433	0.00012147
P2RX1	5023	3.21378	1.86683e-13
HBA2	3040	3.20484	1.48376e-09
HRH3	11255	3.20391	4.36668e-07
LDB3	11155	3.19929	9.59921e-13
ELMOD1	55531	3.19665	4.20759e-07
CDH18	1016	3.1962	0.000128763
LOC642587	642587	3.19555	4.65294e-09
CXCL2	2920	3.19554	1.59604e-07
ZP2	7783	3.19439	0.00499764
DIO3OS	64150	3.19236	8.83409e-11
S100B	6285	3.18955	1.93458e-09
FAM47C	442444	3.18948	0.00488205
MARCH4	57574	3.18272	0.0002147
DUOX1	53905	3.18094	4.63792e-13
PRDM8	56978	3.17776	2.92778e-13
EDN3	1908	3.17636	1.55058e-07
GNB3	2784	3.16836	3.88916e-15
P2RX6	9127	3.16176	2.08243e-09
OCA2	4948	3.16157	2.66001e-08
ZPBP2	124626	3.16037	0.00137861
LGI3	203190	3.15904	3.04812e-12
SNCG	6623	3.15617	4.3901e-12
STAC	6769	3.15006	6.97078e-10
TBC1D26	353149	3.14946	9.21911e-05
GCGR	2642	3.14749	0.000581135
C4orf6	10141	3.14556	0.00142078
NLRP9	338321	3.13564	5.0754e-09
FER1L5	90342	3.12798	3.3448e-09
FAM71A	149647	3.12494	0.00130231
ANKRD1	27063	3.12153	0.000440637
S100A14	57402	3.1159	1.07666e-08
FAM178B	51252	3.10962	7.43873e-10
CBLN4	140689	3.09493	0.00010143
ODF3L1	161753	3.09411	2.16764e-06
AQP7P3	441432	3.09221	0.00176577
TAGLN3	29114	3.08907	1.88687e-05
CLCNKB	1188	3.08864	2.2436e-09
PPP1R1A	5502	3.08643	5.17936e-08
DMKN	93099	3.08035	1.59036e-10
C21orf62	56245	3.08014	3.27187e-05
HMP19	51617	3.0798	0.000860171
CPA6	57094	3.07677	2.72326e-07
GPR172B	55065	3.07214	7.52005e-09
NPY6R	4888	3.0712	4.76186e-06
FLJ45983	399717	3.06629	5.1183e-10
PRIMA1	145270	3.06395	1.33338e-15
F7	2155	3.0617	1.14225e-07
SKINTL	391037	3.06137	4.43124e-05
ATF3	467	3.05925	6.92798e-09
PDE1C	5137	3.05824	1.80967e-06
SMPX	23676	3.05135	0.00473078
ACTG2	72	3.03347	3.47126e-14
C2orf88	84281	3.03341	4.5739e-13
STAC2	342667	3.03331	5.0935e-11
KRT4	3851	3.0321	7.7193e-07
MYL9	10398	3.02602	3.75778e-14
LGALS7	3963	3.02329	3.35284e-06
DLEC1	9940	3.01973	5.67114e-12
SLC6A4	6532	3.01734	0.000165589
SLC18A2	6571	3.01404	1.3538e-05
MYOZ1	58529	3.01338	5.17701e-06
PENK	5179	3.0128	2.10419e-06
CCL27	10850	3.00087	0.00478609
LOC100130238	100130238	2.99883	3.21246e-06
ADRA2B	151	2.99787	1.09579e-11
COX7A1	1346	2.99698	1.58099e-12
OXER1	165140	2.99566	1.56663e-14
PCP4	5121	2.99334	2.55207e-14
ZNF208	7757	2.9919	4.42059e-11
DUSP15	128853	2.99161	3.30957e-10
SAMD11	148398	2.98522	9.26513e-13
CEND1	51286	2.98188	1.60285e-10
SMTNL2	342527	2.97991	2.39117e-06
ALDH3A1	218	2.97606	1.98964e-09
CCNI2	645121	2.97396	9.26794e-07
CPXM1	56265	2.97198	6.01991e-11
LPL	4023	2.96958	5.35558e-07
GSTM2	2946	2.96876	6.11903e-16
CNN1	1264	2.95582	2.63695e-14
CALML3	810	2.95567	1.44514e-07
HAND2	9464	2.95106	1.31773e-05
WNT3A	89780	2.951	2.60271e-09
C15orf59	388135	2.94848	4.78154e-14
H19	283120	2.9457	3.09362e-05
NEFM	4741	2.94459	6.99569e-06
DPP6	1804	2.93932	5.98837e-06
LOC390858	390858	2.9385	0.002256
ELANE	1991	2.93816	2.07733e-07
PCSK2	5126	2.93062	7.10764e-07
NRG2	9542	2.92858	1.17237e-09
ASPA	443	2.92751	2.76408e-09
HAPLN4	404037	2.92673	2.11988e-06
NTRK3	4916	2.9256	1.86453e-10
MYLK2	85366	2.92497	0.00162223
LRRTM3	347731	2.92494	0.0033656
PMP2	5375	2.91806	2.54788e-07
SFRP5	6425	2.91557	0.000749369
COL4A6	1288	2.91508	2.35873e-13
MUSTN1	389125	2.91429	1.11999e-09
SERPINA5	5104	2.9098	1.05807e-08
C12orf54	121273	2.90659	5.8446e-06
GIPR	2696	2.90645	2.84148e-08
CGB	1082	2.9059	0.00284473
VWCE	220001	2.90355	4.21754e-11
SLC15A1	6564	2.90304	1.11721e-05
CCK	885	2.90231	0.000492117
L1CAM	3897	2.90141	8.64418e-10
FAM26D	221301	2.90068	0.00153627
HSD17B13	345275	2.89537	2.32017e-06
HAAO	23498	2.8947	1.49553e-13
SLC5A8	160728	2.88801	0.000482191
ARC	23237	2.8849	2.44305e-09
CRIP1	1396	2.88106	8.48706e-08
RYR1	6261	2.87977	7.10002e-09
SIK1	150094	2.87372	1.3145e-12
CLVS1	157807	2.87157	0.000317676
KANK4	163782	2.86791	7.40177e-12
GATA5	140628	2.86532	8.07413e-08
TNNI1	7135	2.8518	3.77296e-05
NTSR1	4923	2.84828	0.00241517
RND2	8153	2.8429	4.36071e-13
DLK2	65989	2.84253	3.58256e-09
LRRTM1	347730	2.83866	1.67967e-07
CLEC3B	7123	2.83852	3.04812e-12
MUC21	394263	2.83239	0.00424861
FAM196B	100131897	2.83031	0.00241517
AG2	387763	2.82647	1.62724e-09
HSP90AB4P	664618	2.82422	0.000206376
PLP1	5354	2.8191	4.84515e-07
SLC16A5	9121	2.81799	1.64714e-13
FBP2	8789	2.81786	0.00162942
SPEG	10290	2.81698	8.31798e-21
PGM5	5239	2.81639	8.88908e-14
TNS4	84951	2.81616	1.44828e-08
INA	9118	2.81584	0.000136157
ADAD2	161931	2.81508	9.47947e-08
ADAM33	80332	2.81409	3.58938e-19
TMEM213	155006	2.80878	9.9144e-05
FAM163A	148753	2.80868	0.00203224
FLJ42875	440556	2.8028	7.26036e-08
POU3F1	5453	2.79322	5.15101e-07
FAM180B	399888	2.7886	0.00345762
LHFPL4	375323	2.78382	3.32501e-08
TPRXL	348825	2.78319	9.38225e-10
ITPKA	3706	2.7766	1.08125e-07
RNF175	285533	2.77616	8.48251e-10
SLC2A4	6517	2.77495	5.32522e-12
LCN6	158062	2.77239	1.64606e-07
GAS1	2619	2.77093	8.81353e-13
KRT16	3868	2.76536	6.73637e-06
VTN	7448	2.76462	9.88582e-05
HSPB8	26353	2.76099	5.07201e-14
SERPINB11	89778	2.75783	0.00300885
SIX2	10736	2.75541	3.75171e-12
CACNA1B	774	2.75377	4.25565e-05
CLDN5	7122	2.75351	7.57679e-13
DUOX2	50506	2.75298	1.54871e-07
TMEM40	55287	2.75152	7.70866e-06
CDHR1	92211	2.74899	1.19081e-10
IGF2AS	51214	2.74692	0.00196028
RGS9	8787	2.74374	4.31608e-10
RPL23AP32	56969	2.73856	0.000188867
SOX15	6665	2.73852	2.63695e-14
GJB5	2709	2.73818	3.07176e-06
PTH1R	5745	2.73778	4.41598e-11
PTPRZ1	5803	2.73623	0.000469429
HLA-J	3137	2.73107	3.25741e-13
FXYD2	486	2.73102	1.848e-05
ANKRD53	79998	2.72711	1.5953e-13
FBLL1	345630	2.72517	2.822e-05
LCN10	414332	2.72366	2.63973e-09
LOC154822	154822	2.71997	1.94225e-11
GRM6	2916	2.71948	2.24352e-11
F10	2159	2.71824	5.714e-12
DCAF12L1	139170	2.71353	9.86109e-06
ADAMTS4	9507	2.7106	6.53035e-06
PRSS3	5646	2.70804	0.00384311
AREG	374	2.70713	2.24347e-06
HRC	3270	2.70571	1.92888e-07
POMC	5443	2.70538	1.02357e-09
PPP1R14A	94274	2.69596	2.64135e-11
GLIS1	148979	2.69416	1.5953e-13
PGF	5228	2.69064	5.16106e-10
KRT5	3852	2.68979	9.59598e-08
C6	729	2.68929	0.000120338
EGR3	1960	2.68727	1.18962e-06
CORO6	84940	2.68692	7.67829e-12
TMIE	259236	2.68673	2.04471e-09
WFDC2	10406	2.68671	3.28994e-08
TREH	11181	2.68606	0.000656814
DMBT1	1755	2.68591	0.000442563
CRYAB	1410	2.683	1.42115e-10
C3orf54	389119	2.68029	6.60265e-12
LRTM2	654429	2.67401	0.00245252
GPHA2	170589	2.666	2.01197e-07
ZNF204P	7754	2.66221	3.75778e-14
PTGDS	5730	2.66164	4.4205e-10
GLT1D1	144423	2.66044	4.61789e-08
KIAA1210	57481	2.65968	1.69319e-08
COL13A1	1305	2.65856	3.35677e-10
TUBA3D	113457	2.65394	6.16065e-07
RXRG	6258	2.65116	6.34332e-05
CTF1	1489	2.65066	1.25281e-13
KCNE1L	23630	2.6484	1.00031e-05
CLDN19	149461	2.64628	0.000431542
ITGB1BP2	26548	2.64263	5.32522e-12
CFC1B	653275	2.64117	0.000109583
GSTM5	2949	2.63765	1.62744e-11
ESPNL	339768	2.63338	1.24633e-05
SGCA	6442	2.6332	9.91247e-12
PRODH	5625	2.63229	1.60381e-11
NR4A2	4929	2.63069	5.05051e-07
NHLH2	4808	2.62914	1.43983e-05
EPHB1	2047	2.62878	1.94792e-06
HRASLS5	117245	2.62738	7.65109e-09
PIPOX	51268	2.62319	1.38416e-12
SRL	6345	2.62075	3.15717e-07
VTCN1	79679	2.62022	8.25669e-07
KCNF1	3754	2.61949	8.05567e-06
PHYHIP	9796	2.61792	3.00548e-11
RARRES2	5919	2.61616	2.08027e-12
USH1G	124590	2.61477	0.000128457
PKD1L2	114780	2.61447	7.73239e-05
MYO3A	53904	2.6094	0.000575507
HOXD13	3239	2.60772	9.56452e-10
VIP	7432	2.607	0.00173184
ASTL	431705	2.60687	0.000335735
COL7A1	1294	2.60542	2.23372e-16
IGFBP6	3489	2.6044	2.20256e-09
NEFH	4744	2.60232	4.30171e-05
NCRNA00092	100188953	2.60082	4.04406e-12
C2CD4A	145741	2.59858	1.80008e-05
C16orf74	404550	2.59687	3.13761e-09
C1orf94	84970	2.59552	0.000418292
FAM57B	83723	2.59472	0.00172763
C10orf116	10974	2.59441	6.94121e-08
TRIM29	23650	2.59404	1.2632e-07
LAMB3	3914	2.59293	3.2046e-08
TGM1	7051	2.58628	2.44305e-09
LOC728264	728264	2.58341	5.62668e-17
PRRG3	79057	2.57724	0.00236166
KIRREL3	84623	2.5761	3.73489e-07
ANKRD35	148741	2.57398	1.49553e-13
JPH2	57158	2.57294	8.34882e-13
SEL1L2	80343	2.57186	7.98851e-05
DUSP26	78986	2.5676	9.38998e-09
SSTR2	6752	2.56724	6.59358e-11
FAM83C	128876	2.56595	0.000101219
NR4A1	3164	2.56378	1.89559e-10
SNAI2	6591	2.55969	5.28324e-11
RIMS4	140730	2.55824	3.22553e-08
FAM107A	11170	2.55765	3.8949e-15
TRO	7216	2.5562	2.27947e-14
ID3	3399	2.55615	1.15998e-15
CHP2	63928	2.55511	0.000194747
OR7C1	26664	2.5526	2.15802e-05
HAR1A	768096	2.55131	1.30206e-09
LOC440173	440173	2.55054	0.00490723
USP2	9099	2.54919	7.10101e-09
ADRA2C	152	2.54687	1.09756e-09
LGALS12	85329	2.5399	0.000343968
C1orf190	541468	2.53957	8.10913e-12
GRASP	160622	2.53503	7.32761e-15
CACNG6	59285	2.53228	0.00492937
GSTP1	2950	2.53168	3.49439e-11
C18orf34	374864	2.51744	3.87062e-08
TPSG1	25823	2.51734	2.65263e-08
ANGPTL4	51129	2.51563	7.5481e-09
GJC2	57165	2.51434	2.56491e-12
CYP4F12	66002	2.51396	5.44318e-06
DUSP2	1844	2.51285	7.17685e-10
SYT13	57586	2.50975	1.11639e-05
EVX2	344191	2.50895	0.00219086
CDH22	64405	2.50812	3.62718e-06
SRD5A2	6716	2.5056	1.85068e-08
FGFBP2	83888	2.50197	1.71288e-05
SLITRK2	84631	2.50015	1.50225e-06
C1orf70	339453	2.49919	2.1361e-10
NACAD	23148	2.49878	4.31394e-13
GAS2	2620	2.49436	0.000104817
RMST	196475	2.49405	5.46756e-11
KRT7	3855	2.48895	6.66758e-07
HS3ST6	64711	2.48533	0.000637407
SLC26A10	65012	2.48187	1.32551e-09
CHGA	1113	2.48096	1.9825e-07
HPGDS	27306	2.48046	5.22172e-05
TTN	7273	2.48027	0.000340982
KCNIP3	30818	2.48027	2.39937e-14
QRFPR	84109	2.47981	0.000136589
MYOM2	9172	2.47681	3.39279e-06
ADRA1B	147	2.47547	4.22068e-06
TAGLN	6876	2.47237	5.71341e-12
LIMS2	55679	2.47192	1.56663e-14
FXYD6	53826	2.47014	1.75991e-10
KBTBD12	166348	2.46977	4.01345e-05
NMUR1	10316	2.46746	1.95114e-10
RAB40AL	282808	2.4656	2.53319e-08
SVOPL	136306	2.46495	2.47242e-05
OR7A5	26659	2.46446	5.5852e-05
LHFPL3	375612	2.46403	0.00487202
OVCH2	341277	2.45798	0.000186774
JSRP1	126306	2.45533	0.000477634
SIX6	4990	2.45476	0.000180183
NBLA00301	79804	2.45241	6.01648e-05
CNTN2	6900	2.45191	2.23235e-05
FABP3	2170	2.44537	2.43958e-11
TP53AIP1	63970	2.44227	2.56978e-08
D4S234E	27065	2.43689	4.77552e-06
H2BFXP	767811	2.4358	2.06757e-08
RHOXF1	158800	2.43514	6.34332e-05
RDH5	5959	2.43491	1.39766e-09
IFI27L2	83982	2.43332	6.98339e-10
C1QTNF4	114900	2.431	1.48537e-07
TF	7018	2.43068	7.62257e-06
FLNC	2318	2.42997	3.49439e-11
PRPH	5630	2.42922	0.000652315
GPR173	54328	2.42887	9.48666e-07
CRTAC1	55118	2.42462	1.93972e-05
LOC145845	145845	2.42329	0.00139554
UBXN10	127733	2.42177	1.76681e-09
CAPN6	827	2.41987	2.07733e-07
SLC5A7	60482	2.41897	0.000122461
SOX10	6663	2.4175	5.97303e-06
SOCS3	9021	2.41741	9.74618e-07
SCNN1G	6340	2.41481	7.54973e-07
LRRC16B	90668	2.41437	1.09925e-05
SERP2	387923	2.413	6.19287e-09
PCYT1B	9468	2.41126	1.03967e-09
MYH7B	57644	2.40909	3.334e-07
GAL3ST3	89792	2.40842	2.54709e-09
DDN	23109	2.4065	0.00237865
HSPB2	3316	2.40389	7.1224e-10
KRT23	25984	2.40364	5.36124e-06
MPP2	4355	2.39624	4.03056e-12
RASL12	51285	2.39406	1.52728e-12
ZFP36	7538	2.39264	3.45898e-08
ATP1A2	477	2.39071	1.69233e-08
CAPN8	388743	2.38734	0.000264587
C6orf59	79992	2.38699	0.000672242
MYO7B	4648	2.38657	1.67967e-07
LPA	4018	2.3858	0.00011341
UNC13A	23025	2.38216	0.00162559
RASL10A	10633	2.38061	1.43384e-07
FBXO17	115290	2.37922	3.49439e-11
?	340602	2.37684	9.8185e-05
HPCA	3208	2.37638	1.19604e-07
C7orf51	222950	2.37613	7.31854e-10
CHAD	1101	2.37601	2.80594e-09
P2RX2	22953	2.3726	6.24673e-06
NRG1	3084	2.37253	1.75908e-06
PRSS21	10942	2.37232	0.00209646
TMEM108	66000	2.37087	1.69185e-06
LIX1	167410	2.37	0.000537434
HGFAC	3083	2.36865	0.000606211
RRN3P1	730092	2.36779	7.87199e-10
ASB2	51676	2.36711	4.60813e-11
LDLRAD2	401944	2.36462	3.01496e-10
RBP1	5947	2.36426	5.06749e-10
INSC	387755	2.36306	2.28542e-06
CYTL1	54360	2.35974	6.72352e-11
FOS	2353	2.35903	2.16336e-06
KCNA5	3741	2.35832	1.34411e-05
SH2D1A	4068	2.35712	0.00187243
GFI1B	8328	2.354	0.00416175
FAM167A	83648	2.35355	2.16488e-07
ASB12	142689	2.35179	7.36571e-06
LCAT	3931	2.34642	6.16287e-16
DOC2A	8448	2.34508	1.94794e-06
CYP27C1	339761	2.34259	1.10886e-09
ID4	3400	2.3399	3.29571e-12
ARL4D	379	2.33988	4.70468e-09
FST	10468	2.33858	1.24694e-08
EGOT	100126791	2.33837	9.02516e-05
TULP1	7287	2.3354	6.90586e-06
LEMD1	93273	2.33487	0.00352978
MGC16703	113691	2.33371	8.11893e-07
KCNMB1	3779	2.33311	1.07598e-10
AQP5	362	2.33085	0.000144317
CALB2	794	2.33065	1.38609e-05
TBX4	9496	2.33052	0.000883969
C2orf40	84417	2.32926	4.30099e-09
HOXC10	3226	2.32816	0.00242565
TWIST2	117581	2.32732	3.64543e-10
KRT17	3872	2.32533	3.04046e-07
SLC26A9	115019	2.32304	0.000131234
SH3GL3	6457	2.323	9.46251e-06
FAM133A	286499	2.32245	0.00171234
FAM65B	9750	2.32126	2.19068e-05
DRD4	1815	2.31865	1.35321e-08
B3GNT8	374907	2.31676	9.47945e-11
RHBDL3	162494	2.316	6.79192e-11
BEND5	79656	2.31376	1.43004e-11
HOTAIR	100124700	2.31324	0.00165024
PGPEP1L	145814	2.31218	3.5542e-05
SRPX	8406	2.30988	3.63195e-10
MAT1A	4143	2.30841	6.01638e-05
LOC643008	643008	2.30618	2.2171e-09
ATP1A4	480	2.30565	0.000465377
MAGED4	728239	2.30538	5.41872e-05
CELF3	11189	2.30479	4.36045e-05
RASGRF1	5923	2.29923	3.10777e-05
S100A6	6277	2.29912	3.50054e-12
REEP2	51308	2.29848	6.39896e-11
IGFN1	91156	2.29173	0.000235904
MYH11	4629	2.29163	2.67638e-10
FSD1	79187	2.29153	0.000109107
AQP7P1	375719	2.29126	2.62125e-06
TSKS	60385	2.28938	0.00457367
MUC17	140453	2.28732	0.00450466
ACOX2	8309	2.28697	1.09002e-06
TMEM35	59353	2.28637	6.38421e-09
WFDC1	58189	2.28571	1.05036e-10
SYNM	23336	2.28488	8.09194e-11
GPX3	2878	2.28486	2.64135e-11
SELE	6401	2.28287	0.000195533
EMX2	2018	2.2819	0.000641245
CYP3A7	1551	2.28143	0.00128162
ART3	419	2.28079	0.00229672
RPRM	56475	2.28069	2.26832e-09
MCF2	4168	2.28025	5.6189e-06
CASQ2	845	2.27916	4.94165e-07
HMGCLL1	54511	2.27617	1.5286e-05
TFCP2L1	29842	2.27506	2.97224e-08
S100A4	6275	2.27256	4.71707e-08
GPIHBP1	338328	2.2719	2.57303e-07
PHF21B	112885	2.27062	2.65392e-07
NKAPL	222698	2.27014	7.88551e-08
TGFB1I1	7041	2.26758	1.94901e-12
VIPR2	7434	2.26739	3.93113e-09
IQSEC3	440073	2.26737	6.15342e-07
CRHR1	1394	2.26308	3.56568e-08
ACTN3	89	2.25821	0.00101733
TMEM200B	399474	2.2582	4.40638e-10
NECAB1	64168	2.25793	2.76523e-10
MYOZ3	91977	2.2578	4.41324e-07
CYP2A7	1549	2.25722	0.00264202
HAR1B	768097	2.2556	9.37627e-05
FBXO2	26232	2.2519	3.40043e-09
GCOM1	145781	2.25188	2.93535e-13
GRID1	2894	2.24826	1.0361e-10
PTX3	5806	2.24782	2.86803e-05
SMTN	6525	2.24699	1.28036e-12
NDP	4693	2.24675	2.48969e-07
EGR1	1958	2.24619	1.42842e-06
LOC100271831	100271831	2.24583	0.00085002
VSNL1	7447	2.24502	0.00014669
NTF3	4908	2.24197	1.35321e-08
PAK7	57144	2.23904	1.5103e-05
JPH3	57338	2.23708	4.90079e-07
GADD45B	4616	2.23673	3.01496e-10
GPR87	53836	2.23537	7.81898e-06
KCNC1	3746	2.23457	5.54786e-07
GJB4	127534	2.23217	1.44906e-05
TSLP	85480	2.2293	9.55219e-08
VEGFA	7422	2.22897	2.43572e-09
ACTA2	59	2.22691	5.15174e-11
CHST2	9435	2.22655	4.80643e-09
IL17B	27190	2.22579	3.15897e-07
ZACN	353174	2.22372	0.000888105
LMOD1	25802	2.22198	1.87207e-10
NIPAL4	348938	2.21871	3.22553e-08
TNFSF12-TNFSF13	407977	2.21837	0.00297113
RBP4	5950	2.21784	2.23617e-05
RASGEF1C	255426	2.21503	8.8878e-06
PTGS1	5742	2.21447	1.02539e-06
C3orf45	132228	2.21327	2.60281e-05
POPDC2	64091	2.21289	8.33247e-12
CKMT2	1160	2.21261	2.09475e-06
LIMS3	96626	2.21162	4.37373e-05
KIF5A	3798	2.20845	0.000943481
DACT2	168002	2.20307	4.06132e-05
ISL2	64843	2.19998	1.55367e-06
FRMD7	90167	2.19087	0.000949695
KCNS2	3788	2.19027	1.23203e-06
AIM1L	55057	2.18696	3.04669e-05
RAPSN	5913	2.18639	0.00201144
ANGPTL1	9068	2.1858	5.76039e-07
C9orf24	84688	2.18537	2.81853e-06
NRIP3	56675	2.18332	0.0014112
DGKG	1608	2.18329	7.62891e-08
CACNA2D3	55799	2.18225	4.40746e-09
RRAD	6236	2.17934	4.13745e-07
LGI4	163175	2.17831	6.01981e-09
CAMK1G	57172	2.17822	1.05115e-07
COL27A1	85301	2.17792	6.3737e-06
LASS3	204219	2.17449	6.6413e-05
PER1	5187	2.17379	2.04966e-15
FBN3	84467	2.17346	1.30261e-05
SCN2B	6327	2.16972	8.40814e-07
RASGRP2	10235	2.16821	5.13609e-13
CELF6	60677	2.16712	1.98964e-09
L3MBTL4	91133	2.16606	4.30055e-09
COL17A1	1308	2.16414	7.06668e-06
TRIM9	114088	2.15924	1.7904e-07
LOC100128239	100128239	2.15812	1.96374e-07
TMPRSS6	164656	2.15688	9.74511e-06
PROK1	84432	2.15674	6.01638e-05
C1QTNF1	114897	2.15575	3.81827e-11
SRRM3	222183	2.15515	8.47384e-10
TEKT3	64518	2.15483	3.64652e-05
EMILIN3	90187	2.1533	8.81353e-13
IL1RL1	9173	2.15265	4.29217e-05
LOC284276	284276	2.15155	1.0954e-07
HSPB7	27129	2.15092	7.05509e-08
LRRC24	441381	2.14787	6.70375e-06
FAT2	2196	2.14716	3.05181e-06
ZFP57	346171	2.14692	0.00145211
CCDC85A	114800	2.14536	1.18293e-08
TTBK1	84630	2.14472	0.000167095
PGM5P2	595135	2.13814	6.52111e-07
CDH23	64072	2.13713	8.95491e-10
WISP3	8838	2.13604	0.000353303
FLJ42393	401105	2.13525	0.00464309
DUSP5	1847	2.1324	3.22736e-08
FUT3	2525	2.1323	6.69485e-05
ATCAY	85300	2.13227	1.57624e-06
NRXN1	9378	2.13218	5.11552e-06
MUC4	4585	2.13173	0.000765402
ART5	116969	2.1304	2.16764e-06
AP3B2	8120	2.12743	2.63549e-07
DEFB1	1672	2.12638	0.000206792
TDRD10	126668	2.12525	2.12158e-07
PRPH2	5961	2.12437	1.80544e-08
ENO3	2027	2.12379	3.16411e-05
LOC100240726	100240726	2.12375	4.47173e-05
CACNG1	786	2.1225	0.00233374
UPK2	7379	2.12028	9.66947e-05
TMEM90B	79953	2.11974	7.86455e-10
ADRA1A	148	2.118	3.35284e-06
AOX1	316	2.11669	9.07788e-08
AQP7	364	2.11601	0.000140486
UPK1A	11045	2.11298	0.000388665
LOC285830	285830	2.11236	1.10286e-10
FHL1	2273	2.10994	6.38128e-09
CCDC8	83987	2.10946	1.21588e-08
MLXIPL	51085	2.10784	1.67392e-08
FAM153A	285596	2.10558	8.41245e-10
CPAMD8	27151	2.10151	1.25637e-12
H2AFB1	474382	2.10135	0.00231592
TNFRSF25	8718	2.09477	1.01781e-10
PPAPDC3	84814	2.09423	6.92798e-09
CABP1	9478	2.09255	7.60888e-08
RGS6	9628	2.08935	0.000151142
C1orf54	79630	2.08934	4.7377e-10
ADCYAP1	116	2.08844	0.000111888
WIT1	51352	2.08821	0.00055334
EXTL1	2134	2.0879	0.000123461
TP63	8626	2.08624	7.73569e-05
LOC390595	390595	2.08621	1.33311e-09
S1PR5	53637	2.08528	7.7357e-07
HDC	3067	2.08491	3.26733e-08
NAALADL1	10004	2.08383	6.04229e-11
BEST4	266675	2.08226	2.12238e-06
PDLIM7	9260	2.08003	4.96472e-12
APCDD1L	164284	2.07983	3.43115e-05
DARC	2532	2.07877	3.23243e-06
PRKCDBP	112464	2.07795	2.58957e-09
INMT	11185	2.07795	1.05265e-09
UCN2	90226	2.07388	6.98311e-08
HOXD10	3236	2.07212	2.18989e-10
SCN11A	11280	2.07109	4.39286e-05
GNAZ	2781	2.06884	5.46756e-11
CRYBB3	1417	2.06733	0.000205443
HOXD12	3238	2.06682	0.00173945
HCN4	10021	2.06674	0.000397015
MAB21L2	10586	2.06625	9.05757e-05
CHST4	10164	2.06539	0.00140745
DIRC3	729582	2.06467	1.87951e-05
SLC16A12	387700	2.06435	1.5253e-06
AVPI1	60370	2.06418	4.65325e-13
MASP1	5648	2.06408	7.38982e-10
POU5F1	5460	2.06367	3.46954e-05
ATAD3C	219293	2.06343	3.79545e-07
CDH19	28513	2.06146	0.000780933
G0S2	50486	2.06106	1.80852e-07
DMC1	11144	2.05639	1.63009e-06
CLEC4E	26253	2.055	1.31578e-05
CHRDL1	91851	2.05488	1.02559e-08
SYN1	6853	2.0525	8.18931e-07
NTN5	126147	2.05202	4.63224e-08
ALS2CL	259173	2.05084	3.93159e-10
PLCH2	9651	2.0469	1.17237e-09
CCL14	6358	2.04516	8.44958e-07
CYP11A1	1583	2.04396	0.00111242
LOC728392	728392	2.04354	5.4244e-11
FOXF1	2294	2.04285	1.77104e-10
LOC389493	389493	2.04091	6.93011e-05
UBE2QL1	134111	2.03845	2.58543e-13
FGF17	8822	2.03676	4.46537e-05
ATHL1	80162	2.03661	1.42058e-11
PGAM2	5224	2.03658	4.98578e-06
OR52N4	390072	2.0362	0.000546889
EGFL8	80864	2.03597	2.15131e-10
SMARCD3	6604	2.03521	2.92778e-13
JUNB	3726	2.03257	1.67818e-07
LOC26102	26102	2.03238	4.29201e-06
DKFZp566F0947	94023	2.03193	0.00100676
CLU	1191	2.03157	4.72536e-09
GPR37L1	9283	2.03053	0.000455068
SAA1	6288	2.02988	0.00364419
DLGAP3	58512	2.02974	5.44164e-05
C7	730	2.02683	1.56237e-07
CSPG4	1464	2.02637	2.19187e-10
GFRA2	2675	2.02476	1.68884e-09
KCNH3	23416	2.02278	1.87085e-06
HPD	3242	2.02272	0.0021926
PRRT2	112476	2.02268	5.41753e-09
CLIC6	54102	2.02034	1.19398e-10
GLDN	342035	2.01966	2.99404e-05
LTK	4058	2.01734	0.000132243
VGF	7425	2.01684	0.00295544
JAKMIP1	152789	2.01662	0.000191548
HYMAI	57061	2.01639	6.36886e-05
PLAC4	191585	2.01511	5.08563e-05
MUC12	10071	2.015	0.00465941
ADAMTSL4	54507	2.01492	3.29804e-09
TACR2	6865	2.01286	2.74347e-06
TBX18	9096	2.01271	0.00110987
GPRASP1	9737	2.00786	1.56663e-14
GEFT	115557	2.00778	2.58543e-13
NOS1	4842	2.00699	0.00451094
ST6GALNAC2	10610	2.00564	1.03466e-06
CCBE1	147372	2.00545	0.000513861
TUBA3E	112714	2.00471	8.82471e-05
RTDR1	27156	2.00243	5.41507e-05
MRS2P2	729633	2.00223	7.39039e-05
KLHL30	377007	2.00187	7.64845e-07
PLIN4	729359	2.00171	6.17169e-10
MARCO	8685	2.00076	0.00333164
SLC47A2	146802	1.99903	0.00210909
SLC35F4	341880	1.99816	6.23666e-07
OBSCN	84033	1.99644	6.32907e-08
SOX17	64321	1.99588	1.68922e-07
GPR62	118442	1.99557	2.8631e-06
CES1	1066	1.99439	2.98662e-07
XPNPEP2	7512	1.99381	8.72254e-05
CALML6	163688	1.99239	3.63295e-05
BDNF	627	1.99112	4.43802e-07
AKNAD1	254268	1.98394	0.00132338
VSX1	30813	1.9809	0.00213552
REC8	9985	1.97949	2.04471e-09
LOC84856	84856	1.97796	0.000227426
FBLN1	2192	1.97567	7.03666e-08
ANGPTL7	10218	1.97481	4.65192e-05
LOC121838	121838	1.97453	0.000367656
HBB	3043	1.9738	1.63551e-05
ITGA7	3679	1.9729	3.88083e-12
FOXQ1	94234	1.97203	9.93372e-06
C20orf203	284805	1.97107	4.47173e-05
C13orf16	121793	1.97062	4.19707e-06
ROR2	4920	1.97003	2.56185e-09
SYNC	81493	1.96642	6.34472e-07
SLC38A3	10991	1.96572	0.000110127
NCRNA00085	147650	1.965	3.29772e-12
ATP6V1B1	525	1.9618	0.000124359
APLP1	333	1.96012	0.000128047
WFIKKN2	124857	1.95967	5.61077e-06
VAMP5	10791	1.95966	1.43914e-10
WNT10A	80326	1.95921	1.58517e-06
MTMR9L	339483	1.95761	3.04812e-12
RSPO2	340419	1.95726	3.69393e-05
GNAO1	2775	1.95717	4.73232e-07
SLC22A2	6582	1.95613	0.000317758
CSRP1	1465	1.95529	3.86765e-11
DNAJB5	25822	1.95376	3.98491e-11
S100A16	140576	1.9496	6.01991e-11
FAM153C	653316	1.94959	0.00141522
ZNF154	7710	1.9493	1.10247e-10
ITLN2	142683	1.94899	0.00303583
AIFM3	150209	1.94816	2.88945e-06
TUBA3C	7278	1.94789	0.000427372
FAM66D	100132923	1.94789	0.000570631
FLNA	2316	1.94697	1.00331e-09
DNM1P35	100128285	1.94637	7.62854e-10
PRRT1	80863	1.94382	1.53529e-10
RGS13	6003	1.94237	1.1655e-05
CNTLN	54875	1.94235	0.000311561
PNMAL2	57469	1.93963	3.0261e-09
CELF4	56853	1.93825	0.000203102
BPI	671	1.93773	0.00431074
CA11	770	1.93771	7.08953e-09
BNIPL	149428	1.9354	6.28992e-05
SLC22A17	51310	1.93483	2.23372e-16
GPR3	2827	1.934	9.69721e-06
LOC644538	644538	1.92925	7.86455e-10
SLC47A1	55244	1.92881	3.06644e-09
CLIP3	25999	1.92713	1.35452e-08
SELM	140606	1.92693	1.8531e-09
MEIS2	4212	1.92676	2.02154e-09
CH25H	9023	1.9254	0.000172308
EFEMP2	30008	1.92522	2.40553e-11
ARID5A	10865	1.92507	3.61618e-10
SLC18A1	6570	1.92423	0.000468192
COL21A1	81578	1.92279	2.96712e-11
PCP4L1	654790	1.92267	0.000129961
LEPREL2	10536	1.92247	1.35452e-08
ANO5	203859	1.92072	1.29593e-07
SEMA6D	80031	1.91707	1.04524e-07
EVC2	132884	1.91619	7.76708e-09
FAT3	120114	1.91595	1.35026e-06
PRSS30P	124221	1.91465	0.0028821
HFM1	164045	1.9145	0.000131946
LOC100270710	100270710	1.91239	1.60915e-08
MRGPRF	116535	1.91133	1.7013e-09
CLDND2	125875	1.90891	1.57624e-06
GRIN2A	2903	1.90744	1.32368e-05
SCGB2A1	4246	1.90742	1.02705e-05
LGALS1	3956	1.90665	4.30099e-09
FAM162B	221303	1.90622	6.38128e-09
PLLP	51090	1.9061	3.69535e-11
KCNH2	3757	1.90555	9.91247e-12
BHMT2	23743	1.90366	3.63427e-09
PBX4	80714	1.90294	1.31578e-07
FOXI2	399823	1.90246	0.000750248
SORCS1	114815	1.90051	7.57756e-06
RAB34	83871	1.89782	7.36776e-11
C5orf4	10826	1.89766	3.14716e-11
PLEKHO1	51177	1.89565	2.28689e-10
LGALS4	3960	1.89471	0.000133108
NEU4	129807	1.89455	0.00105904
FXYD7	53822	1.89373	0.00100296
ISM2	145501	1.89363	5.31042e-05
SERPINB5	5268	1.89227	0.000130185
PSD	5662	1.88942	1.23203e-06
CACNA1A	773	1.88758	7.05967e-06
C6orf174	387104	1.88669	3.85151e-07
S100A2	6273	1.88641	0.000651486
CEBPD	1052	1.88583	2.60831e-10
SYNGR3	9143	1.88499	0.00140363
NDRG4	65009	1.88377	6.22349e-10
KCNJ15	3772	1.8831	6.85752e-05
ARSE	415	1.88257	0.000179932
PCDH11X	27328	1.88222	4.36045e-05
PNCK	139728	1.88131	1.98073e-06
SCN3B	55800	1.88128	3.73921e-05
DCLK1	9201	1.87873	2.15155e-05
NOG	9241	1.87512	5.92415e-06
C21orf63	59271	1.87508	2.92778e-13
PLEKHH2	130271	1.87319	5.46016e-09
C8orf84	157869	1.87221	1.22916e-06
C1orf186	440712	1.87039	2.56596e-07
NYNRIN	57523	1.8688	5.21965e-09
EFCAB1	79645	1.86836	7.40027e-05
CXorf57	55086	1.86649	2.67029e-06
GNASAS	149775	1.86403	0.00386931
PCDH8	5100	1.86397	0.00424704
ANXA8	653145	1.86296	0.000867993
PRG2	5553	1.86225	0.00111309
LRRC2	79442	1.85727	0.000706846
KNDC1	85442	1.85564	0.000354297
TRIP6	7205	1.85456	2.98227e-13
MIA	8190	1.85425	1.37372e-05
TBC1D3C	414060	1.85421	0.000926463
ENHO	375704	1.84809	4.09274e-06
IER3	8870	1.8479	1.3319e-07
ITIH5	80760	1.84702	8.88908e-14
IQCA1	79781	1.8469	3.28881e-06
GCK	2645	1.84534	1.90326e-05
C4orf49	84709	1.84489	1.81405e-06
SCARA5	286133	1.84477	0.000169121
SLC19A3	80704	1.84467	0.00194117
AMT	275	1.84312	7.88551e-08
HR	55806	1.84271	2.46062e-09
SEMA3B	7869	1.8422	1.33776e-10
DBNDD2	55861	1.84189	5.09953e-12
DYNC1I1	1780	1.84101	5.79396e-09
APOBEC3C	27350	1.84026	5.47434e-07
NTRK1	4914	1.83968	6.97958e-06
NKX2-8	26257	1.83769	0.000461076
RHOB	388	1.83752	1.48313e-13
PDE1B	5153	1.83745	3.35284e-06
OLFML2A	169611	1.83714	3.89101e-12
LYVE1	10894	1.83702	0.000118245
BEGAIN	57596	1.83641	2.3328e-05
GRIK3	2899	1.83459	1.21576e-06
ACACB	32	1.83232	2.67156e-15
CAPN3	825	1.83176	3.32228e-07
PDE4C	5143	1.8317	4.36519e-08
RD3	343035	1.82966	0.00163043
SCN5A	6331	1.82962	8.29305e-06
GATA3	2625	1.82752	2.57126e-06
GFRA1	2674	1.82597	1.74389e-07
GJB3	2707	1.82487	3.28543e-05
PIP5KL1	138429	1.82326	1.38769e-05
LOC554202	554202	1.82307	0.000362737
LOC91450	91450	1.81902	1.848e-05
TCEAL7	56849	1.81877	5.21983e-08
ID2B	84099	1.81775	2.46473e-05
C1orf133	574036	1.81706	6.51563e-10
LTC4S	4056	1.81605	5.82562e-08
TGFB3	7043	1.81541	5.79668e-07
ZCCHC12	170261	1.8141	0.000520162
C5orf39	389289	1.81366	3.21701e-06
MAGEE2	139599	1.81134	0.00138103
NTN1	9423	1.80845	2.05296e-07
TNFRSF10D	8793	1.80756	3.18517e-07
MFAP5	8076	1.80748	0.000477634
ROBO3	64221	1.80746	4.87835e-06
SLC6A13	6540	1.80719	0.000649569
ATOH8	84913	1.80671	7.32641e-06
DSCAML1	57453	1.80663	0.000106075
IGSF11	152404	1.8061	0.000233287
CAV1	857	1.80532	1.45041e-10
MMP19	4327	1.80477	5.29495e-12
NRTN	4902	1.80364	2.10448e-06
SOCS1	8651	1.8018	5.20653e-08
LPHN3	23284	1.80109	3.06861e-05
DDX25	29118	1.79995	0.00181833
PCP2	126006	1.79939	4.82407e-05
GALNT14	79623	1.79853	0.000103386
COL6A1	1291	1.79837	1.05507e-12
ZNF488	118738	1.79754	0.000173972
EDNRB	1910	1.7973	1.20127e-05
PTCHD1	139411	1.79654	4.57056e-06
VMO1	284013	1.79538	1.38583e-07
KLF2	10365	1.79536	1.50958e-09
SCG5	6447	1.79511	0.000457593
LOH3CR2A	29931	1.79392	9.65132e-07
TMEM158	25907	1.78865	1.92063e-05
GPR17	2840	1.78812	5.96101e-06
SYNPO2	171024	1.78696	2.76572e-07
C12orf68	387856	1.78579	4.22944e-05
TMLHE	55217	1.78299	4.69539e-07
CLIC3	9022	1.78237	0.000298034
PLEKHG5	57449	1.78083	1.96249e-13
LMO3	55885	1.77992	8.27523e-07
CAPN12	147968	1.77963	2.99057e-07
LANCL3	347404	1.77898	0.000964988
CCR10	2826	1.7787	1.30718e-06
C9orf4	23732	1.77826	0.003356
GPC3	2719	1.77674	2.77074e-07
ATP6V0D2	245972	1.77613	0.000416104
PF4V1	5197	1.77527	0.00492988
CITED4	163732	1.77461	3.06074e-07
BTG2	7832	1.77377	3.59084e-07
MAMSTR	284358	1.77343	3.06983e-06
TCF7L1	83439	1.77335	3.88083e-12
SLITRK3	22865	1.77306	0.0020416
COL6A2	1292	1.77202	1.19115e-11
ITGA5	3678	1.772	6.90095e-08
DIRAS3	9077	1.77003	5.07581e-07
C12orf53	196500	1.76903	1.27448e-06
RND3	390	1.7666	5.74185e-09
RNASE7	84659	1.76529	0.0026238
RNF165	494470	1.7649	0.000182174
LOC441869	441869	1.76383	6.34616e-09
GRIK5	2901	1.76306	1.76083e-10
C1orf204	284677	1.76239	3.62794e-07
DACT3	147906	1.75914	7.84661e-08
AJAP1	55966	1.75747	3.57042e-06
JAKMIP2	9832	1.75683	0.000524546
ADAMTS10	81794	1.75573	1.44572e-12
TBXA2R	6915	1.75432	4.05284e-07
SCRG1	11341	1.7527	8.00364e-06
C15orf51	196968	1.75208	0.00053244
GPER	2852	1.74978	9.73886e-06
RAB38	23682	1.74962	2.85683e-07
C21orf125	284836	1.7476	0.000497276
AGAP11	119385	1.74648	5.72842e-06
MAFF	23764	1.74557	8.19729e-08
GFRA3	2676	1.74514	0.00466402
RIN1	9610	1.74494	6.38421e-09
PLEKHG4B	153478	1.73967	6.52313e-05
RBPMS	11030	1.73961	2.6e-10
LRRN3	54674	1.73952	0.000182974
BCO2	83875	1.73861	9.80538e-08
C14orf73	91828	1.73794	1.01755e-05
ISYNA1	51477	1.73792	2.32931e-11
EPHA2	1969	1.73681	6.76856e-07
PABPN1L	390748	1.73655	0.00333007
STAC3	246329	1.73641	0.000304691
PPARGC1A	10891	1.73581	9.78338e-05
SORCS2	57537	1.73565	4.19528e-07
MYLK	4638	1.73543	3.41538e-07
HUS1B	135458	1.73525	4.0461e-05
SLC6A16	28968	1.73509	2.23825e-06
SGK1	6446	1.73471	7.25497e-05
KCTD17	79734	1.7332	9.80538e-08
GDPD3	79153	1.7331	6.42936e-06
CSRNP1	64651	1.73214	1.51398e-08
FAM18A	780776	1.73151	3.49901e-08
CYP21A2	1589	1.73143	1.43983e-05
MMP23B	8510	1.7312	1.62294e-06
TRIM17	51127	1.73038	6.9161e-06
OXCT2	64064	1.73034	1.88194e-06
NRK	203447	1.72966	0.000351944
BMPER	168667	1.72822	0.000206411
NPFF	8620	1.72744	8.17436e-05
NRN1L	123904	1.72732	2.28808e-06
FNDC5	252995	1.72667	1.48933e-06
SPTBN5	51332	1.72499	9.65132e-07
ACOT11	26027	1.72095	3.42458e-06
EMP3	2014	1.72088	4.85465e-07
CYP2D7P1	1564	1.71975	4.23407e-06
ACSF2	80221	1.71951	4.50529e-06
FAM153B	202134	1.71931	1.66598e-05
SLC7A9	11136	1.71925	5.00076e-05
LOC151174	151174	1.71861	0.000301038
HSD11B2	3291	1.71738	9.7093e-07
C13orf15	28984	1.71623	2.00725e-09
OGN	4969	1.71467	2.28963e-07
TRPV4	59341	1.71207	1.76846e-05
B3GALT2	8707	1.71178	8.31512e-06
SAMD14	201191	1.71033	5.22989e-06
NES	10763	1.71001	5.87244e-10
COX4I2	84701	1.70966	4.0461e-05
C14orf64	388011	1.70923	0.000444891
LOC55908	55908	1.70841	0.00288615
COPZ2	51226	1.70809	2.23685e-06
COL6A4P2	646300	1.70565	0.00215024
TCF21	6943	1.70542	3.78704e-08
ATP1B2	482	1.70539	1.36671e-07
PPP2R2B	5521	1.7047	3.86339e-06
AMPH	273	1.70466	5.33643e-06
MEIS1	4211	1.70292	1.08428e-09
EHD2	30846	1.70013	8.88656e-11
AATK	9625	1.69922	4.77458e-05
PDZRN4	29951	1.69917	4.52199e-07
CYP27A1	1593	1.69888	4.39e-05
CD40	958	1.69818	4.34328e-09
QPRT	23475	1.69803	5.01157e-05
LOC283392	283392	1.69795	0.000442563
LOC400931	400931	1.69784	9.40046e-07
PTPLA	9200	1.69731	8.40814e-07
MYO15A	51168	1.69654	1.05869e-08
ADCY5	111	1.69547	7.31816e-07
GRRP1	79927	1.69292	5.47326e-07
ANGPT1	284	1.69264	7.49635e-06
GYPC	2995	1.69198	3.48507e-09
C1orf114	57821	1.69039	3.04669e-05
IL1R2	7850	1.68787	5.04898e-05
PRCD	768206	1.68609	1.02455e-06
AGER	177	1.68355	2.60957e-06
EMX2OS	196047	1.68289	0.00151453
FLJ10661	286042	1.68118	1.32988e-06
FES	2242	1.68059	6.69053e-09
ARHGAP22	58504	1.68014	2.12238e-06
SV2B	9899	1.67755	0.00083852
TRPC3	7222	1.67722	0.00120125
VGLL1	51442	1.67688	0.00201336
CCL16	6360	1.67598	0.00207858
BCORL2	286554	1.67402	0.000656028
STARD8	9754	1.67168	7.38616e-08
EFHD1	80303	1.67084	8.74745e-11
CLVS2	134829	1.67047	0.0026296
LOC100133669	100133669	1.67031	5.1069e-05
RGS22	26166	1.67014	3.74069e-05
ODF3B	440836	1.66701	4.01323e-07
KCNAB1	7881	1.66669	2.06122e-07
RERGL	79785	1.66648	0.00146053
PRTFDC1	56952	1.66644	7.63293e-07
TTTY10	246119	1.66539	0.00145844
ZNF296	162979	1.66457	1.96167e-05
CHST9	83539	1.66439	0.00238316
THSD7B	80731	1.66284	0.000110437
KCNH8	131096	1.66163	0.00348488
PRRX2	51450	1.66158	2.19367e-07
NLGN3	54413	1.66147	4.86523e-07
NCRNA00105	80161	1.66117	3.05616e-06
HOXD9	3235	1.66101	7.17685e-10
LIME1	54923	1.65978	4.79562e-07
DKKL1	27120	1.65926	0.00175894
UPP1	7378	1.65876	2.93432e-08
CD248	57124	1.65641	1.27225e-07
IL20RB	53833	1.65632	8.20832e-06
PTRF	284119	1.65458	1.93097e-09
SOX7	83595	1.65416	6.45415e-07
KISS1	3814	1.65359	0.00242565
CYS1	192668	1.65288	2.05981e-08
LRP1B	53353	1.65234	1.85538e-05
PDE2A	5138	1.64904	6.48272e-07
LOC283174	283174	1.64843	5.08134e-08
ERAS	3266	1.64834	0.00174096
TMEM59L	25789	1.64555	0.000776419
FIGF	2277	1.64476	0.000156583
CCDC68	80323	1.64447	4.24926e-07
TMEM37	140738	1.64196	0.000133106
PAK3	5063	1.64096	0.000775282
GRIP2	80852	1.64059	0.00015348
ZNF711	7552	1.64013	1.70048e-05
C12orf75	387882	1.63889	5.89785e-08
TRIM74	378108	1.63422	0.00204065
TINAGL1	64129	1.63415	4.78234e-11
NXNL2	158046	1.63406	0.000182376
SSTR5	6755	1.63372	0.000104534
SYN2	6854	1.63299	0.000215114
PYCARD	29108	1.63294	2.41995e-07
SLC6A7	6534	1.63259	0.0049921
KCNH4	23415	1.63184	0.00141819
ANXA8L2	244	1.63137	0.000400197
DOK4	55715	1.63118	4.57695e-13
KIAA0408	9729	1.63097	0.000809478
C10orf108	414235	1.63096	5.86083e-05
CX3CL1	6376	1.63032	1.56215e-09
CDH4	1002	1.62667	0.000682926
PROM1	8842	1.62482	0.00372343
ZNF185	7739	1.62339	2.63197e-10
TPM1	7168	1.62274	6.87402e-11
NGFR	4804	1.62142	4.85949e-05
C8orf31	286122	1.6213	2.85033e-05
FAM90A1	55138	1.62014	0.00114604
NPIPL3	23117	1.6201	1.8737e-06
GIPC3	126326	1.61903	1.22768e-05
PROCA1	147011	1.61807	3.56278e-07
C21orf130	284835	1.61731	0.00161476
ACSS3	79611	1.61545	1.14816e-05
VENTX	27287	1.61472	1.06379e-07
FAIM2	23017	1.61472	2.2137e-05
BCL11A	53335	1.61341	0.00074031
PRDM6	93166	1.61262	3.06739e-05
ID2	3398	1.61257	7.22894e-08
ABCG4	64137	1.61225	0.0018614
LGALS9C	654346	1.60941	1.28536e-05
TM6SF2	53345	1.60743	0.0045659
KCNK3	3777	1.60564	0.00117384
CYGB	114757	1.60498	7.41754e-10
C13orf33	84935	1.60469	0.00450781
MRVI1	10335	1.60341	4.9113e-07
SLC25A27	9481	1.60303	1.5971e-05
MRAP2	112609	1.60167	1.77513e-06
EYA4	2070	1.60149	7.42407e-07
SCHIP1	29970	1.60134	2.54922e-07
LTBP4	8425	1.60127	4.97165e-10
MYOCD	93649	1.60004	5.57284e-05
WNT2B	7482	1.59815	3.74171e-06
LONRF3	79836	1.5973	3.72898e-05
SDPR	8436	1.59727	1.31931e-08
PRSS12	8492	1.59722	4.11756e-05
RASIP1	54922	1.59666	8.44028e-09
TMEM91	641649	1.59642	5.67307e-08
NCRNA00087	644596	1.59458	1.3266e-05
CAND2	23066	1.59397	5.22694e-07
CPLX3	594855	1.59394	0.00498537
PPM1N	147699	1.59366	0.000148676
P2RY2	5029	1.5935	0.000306294
SLC25A34	284723	1.59269	2.14488e-06
LCN12	286256	1.59151	7.59498e-06
NELL2	4753	1.59124	0.00195803
SLC22A3	6581	1.59112	0.000809401
HIC1	3090	1.59074	9.54811e-08
AMY2B	280	1.59024	2.02899e-05
SCN4B	6330	1.59022	2.00716e-08
TRHDE	29953	1.5902	9.82601e-05
FHOD3	80206	1.58942	5.76546e-07
LAG3	3902	1.58899	9.12254e-06
C19orf40	91442	1.58791	1.95095e-07
PDLIM4	8572	1.5866	3.74456e-05
SCARA3	51435	1.58646	1.2956e-07
PLK5P	126520	1.58641	0.0011969
KCNIP1	30820	1.58453	4.35484e-06
ARHGAP23	57636	1.58388	7.79788e-09
NFKBIZ	64332	1.58238	0.000303708
FCN2	2220	1.58186	0.00492988
CRISPLD2	83716	1.58167	1.19914e-08
CRYGN	155051	1.58152	0.000570708
ANKRD23	200539	1.58	4.52068e-05
CACNB1	782	1.57875	8.64929e-08
DIO3	1735	1.57715	1.56533e-05
MST1P2	11209	1.57449	0.000369386
EMID1	129080	1.57437	8.417e-05
ETNK2	55224	1.57384	3.20607e-08
NUDT9P1	119369	1.57122	6.23001e-05
BGLAP	632	1.56968	1.15311e-07
MYOC	4653	1.56956	0.000345938
MAMDC2	256691	1.56888	2.00009e-06
RASL11A	387496	1.5688	5.96101e-06
C9orf170	401535	1.5687	0.000418213
GDF6	392255	1.56776	0.000118527
GABBR1	2550	1.56631	3.28533e-07
NCS1	23413	1.56553	1.00331e-09
HSPA6	3310	1.56455	0.00050119
HAP1	9001	1.56432	4.52289e-05
SLED1	643036	1.56275	0.000695276
HS3ST3A1	9955	1.56218	1.71362e-06
CTRL	1506	1.5616	4.47036e-05
CMYA5	202333	1.56043	4.32315e-05
RNF138P1	379013	1.56026	4.41994e-07
EFNB1	1947	1.56008	2.11181e-11
EYA1	2138	1.55979	5.96101e-06
CORO2B	10391	1.55968	1.45032e-07
KLK1	3816	1.55791	0.00173525
C19orf76	199800	1.55747	2.36122e-06
EPHB6	2051	1.55489	3.72898e-05
PSD2	84249	1.55348	7.25115e-05
MAMLD1	10046	1.55234	7.31816e-07
IGF2	3481	1.54904	0.00055334
CUBN	8029	1.54889	1.34513e-05
IER2	9592	1.54885	4.14806e-06
MIR155HG	114614	1.54593	0.0013101
KIAA1614	57710	1.54553	3.81678e-06
SLFNL1	200172	1.54454	1.02757e-05
KIAA1644	85352	1.54394	9.73046e-06
A1BG	1	1.5434	0.000433752
KLK10	5655	1.5434	0.00032062
COL11A2	1302	1.54279	0.000305595
FAM196A	642938	1.54245	0.000393765
ARHGEF4	50649	1.54001	2.71074e-09
CAV2	858	1.53979	2.34148e-08
SLC22A1	6580	1.53927	0.000294341
MCAM	4162	1.53905	2.84415e-08
APOBEC3D	140564	1.5376	3.00829e-05
B3GNT9	84752	1.53754	8.11473e-07
LIF	3976	1.53747	0.00086526
KIFC3	3801	1.53663	5.91956e-11
PALM3	342979	1.53466	0.00256448
FEZ1	9638	1.53437	3.40156e-07
PAQR6	79957	1.53053	0.000833301
TSPAN18	90139	1.53032	6.12509e-07
NCRNA00185	55410	1.52865	1.10177e-05
NINL	22981	1.5277	6.61565e-06
REM2	161253	1.5275	0.000221725
GADD45G	10912	1.52686	1.33265e-06
GSTM4	2948	1.52684	5.17936e-08
CNRIP1	25927	1.52417	2.01962e-08
ST6GALNAC4	27090	1.52374	7.85087e-08
BAI2	576	1.52301	3.35254e-05
NFATC4	4776	1.52237	1.45032e-07
TPSAB1	7177	1.52204	2.15543e-07
RGMA	56963	1.52169	1.12712e-07
NEXN	91624	1.52096	8.357e-07
C17orf91	84981	1.52084	1.05004e-08
PITX1	5307	1.52024	0.000288276
ADAM20	8748	1.52012	0.00265229
TPSB2	64499	1.5189	2.30567e-06
LOC729234	729234	1.5182	5.03972e-05
TNS1	7145	1.51363	9.16014e-08
PRICKLE2	166336	1.51324	1.06725e-07
SHF	90525	1.51269	3.42113e-09
DDX26B	203522	1.51192	3.56282e-05
ABCC3	8714	1.51029	0.000268695
SCNN1D	6339	1.50996	3.88729e-06
KSR1	8844	1.50806	2.02154e-09
CRHBP	1393	1.50729	0.000322398
RAPGEFL1	51195	1.50716	1.24143e-07
C4orf38	152641	1.50678	2.28476e-05
C9orf3	84909	1.50556	1.16658e-12
EBF4	57593	1.50456	1.51924e-08
FAM183A	440585	1.50451	0.00439462
EFNA5	1946	1.50375	4.2192e-06
LOC648740	648740	1.50371	0.00170348
RCAN2	10231	1.50329	2.0676e-07
COX6B2	125965	1.50328	0.00121975
LYNX1	66004	1.50048	3.99205e-10
CEBPB	1051	1.49986	2.15245e-11
RASD1	51655	1.49944	0.000114844
LTB4R	1241	1.49896	1.20285e-05
FOXF2	2295	1.4986	0.00049605
PNMA3	29944	1.49589	0.00026619
C8G	733	1.4958	0.000209028
GJA1	2697	1.49554	6.1709e-08
GAS6	2621	1.49515	7.0496e-11
ITGB4	3691	1.4946	1.62294e-06
TNNI3K	51086	1.49406	0.000160982
BHMT	635	1.49392	0.00476893
KCNK7	10089	1.49366	4.27604e-05
C16orf86	388284	1.49365	1.29538e-06
CMTM2	146225	1.49266	0.00427002
MMP28	79148	1.49216	0.000351013
CYP2D6	1565	1.49052	0.000814523
CHST3	9469	1.48971	2.72326e-07
WSCD2	9671	1.4884	4.39872e-05
MFSD2A	84879	1.48802	0.00160967
DUSP1	1843	1.48727	1.42442e-05
DMPK	1760	1.48665	2.31851e-08
CYR61	3491	1.4861	0.000155654
GNRH1	2796	1.48606	2.2716e-05
ITGA2B	3674	1.48486	0.000106782
KIF7	374654	1.48377	4.78757e-08
MAMDC4	158056	1.48361	2.60869e-06
PDE4A	5141	1.48298	6.18747e-08
CAPG	822	1.4807	5.54466e-07
ANXA6	309	1.47973	1.20446e-08
LIPE	3991	1.47903	3.27842e-06
NPR1	4881	1.47882	2.90417e-06
ZNF483	158399	1.4788	9.59598e-08
GSN	2934	1.4759	3.72829e-08
C9orf106	414318	1.47568	0.000932672
CLDN9	9080	1.47531	0.00382898
SCUBE1	80274	1.47519	0.00117002
NFKBID	84807	1.4737	8.48126e-06
ASGR1	432	1.47244	0.000455835
PRSS16	10279	1.47242	0.00373326
CCDC69	26112	1.47231	4.17015e-07
TMPRSS5	80975	1.47229	0.000150891
S100A8	6279	1.46992	0.0032237
CCDC3	83643	1.46816	3.25712e-05
PTGS2	5743	1.46793	0.00489729
DDO	8528	1.46777	7.70331e-06
TLE2	7089	1.46763	3.5268e-10
CLDN11	5010	1.46684	6.67849e-05
BDH2	56898	1.4656	3.62794e-07
FLRT3	23767	1.46542	0.000798197
PRINS	100169750	1.46499	0.00140785
DFNB59	494513	1.46469	1.76204e-05
PTGER1	5731	1.46254	0.00136588
SLIT3	6586	1.46161	4.21054e-05
ITPRIPL1	150771	1.46083	0.000272172
ARRDC2	27106	1.46031	8.81353e-13
ARHGEF19	128272	1.45882	1.94942e-06
S100A1	6271	1.45869	0.000835021
SLC2A9	56606	1.45841	5.8508e-06
FAM92A1	137392	1.45804	2.80575e-05
ANO4	121601	1.45717	0.00156142
STX1B	112755	1.45476	9.64218e-07
LOC100133545	100133545	1.45268	0.001694
DKK1	22943	1.45183	0.00280535
CCNJL	79616	1.45066	0.000236246
ZNF454	285676	1.44936	1.94856e-05
APBB1	322	1.44929	7.79423e-10
IFFO1	25900	1.44773	4.04961e-08
PER2	8864	1.44741	5.94599e-09
FAM7A3	89837	1.44662	0.000787231
SH2D5	400745	1.44594	8.23957e-05
FBXL22	283807	1.4459	3.45898e-08
RPS2P32	256355	1.44576	7.53684e-05
EMILIN1	11117	1.44567	7.20286e-07
GIPC2	54810	1.44371	9.67524e-06
GPR124	25960	1.4432	6.78239e-08
ACSBG1	23205	1.44138	6.52377e-06
EID3	493861	1.44092	2.7949e-07
RRN3P2	653390	1.44059	1.85896e-05
ICAM4	3386	1.43952	0.000580634
LYPD6B	130576	1.43922	0.000351944
LOC388242	388242	1.43906	0.000221097
SPNS3	201305	1.43108	0.000307691
CXCR2	3579	1.43062	0.00336188
CLEC4F	165530	1.43061	8.07444e-05
LOC100126784	100126784	1.42912	6.52518e-06
AS3MT	57412	1.42858	2.4673e-06
SP6	80320	1.42826	4.31507e-07
KCNE4	23704	1.42796	2.5809e-05
TRPC4	7223	1.4265	7.62257e-06
ZNF334	55713	1.42552	0.000109262
LMCD1	29995	1.42481	3.22553e-08
AHNAK2	113146	1.42419	1.15978e-05
VILL	50853	1.42289	0.000623919
NBL1	4681	1.42271	3.03419e-05
YPEL4	219539	1.4225	2.51239e-05
BDKRB2	624	1.42222	9.2435e-05
ETS2	2114	1.41978	1.59329e-06
HLF	3131	1.41774	5.36124e-06
EFEMP1	2202	1.41722	8.40186e-07
SORBS1	10580	1.41714	2.40237e-06
SYDE1	85360	1.41684	3.05525e-08
BNC2	54796	1.41661	5.94895e-06
GRIA2	2891	1.41626	0.00193518
MGAT3	4248	1.41579	0.000356953
C3orf35	339883	1.41499	0.000431419
KCNJ8	3764	1.41489	3.85143e-07
C16orf45	89927	1.41379	7.37124e-09
C11orf45	219833	1.40985	3.29596e-05
TUBA1A	7846	1.40939	7.0755e-07
FITM1	161247	1.40746	0.000377039
INPP1	3628	1.40728	7.77191e-07
RRAS	6237	1.40637	2.19818e-06
AOC3	8639	1.40351	2.52784e-07
CKB	1152	1.40277	9.40124e-06
FER1L4	80307	1.40247	0.000354686
ATRNL1	26033	1.40193	0.00199643
PURG	29942	1.39989	0.000454996
CPT1C	126129	1.39924	0.000126329
XKR5	389610	1.39805	0.00158619
ANKDD1A	348094	1.39782	3.50929e-07
PTGIS	5740	1.39667	3.88497e-05
PDGFD	80310	1.3945	2.34357e-06
TRPC1	7220	1.39433	2.11988e-06
AGPAT4	56895	1.39342	7.71524e-08
ADAMTSL5	339366	1.39287	5.69434e-05
SLC39A5	283375	1.3919	0.00472863
HIGD1B	51751	1.3911	3.40445e-05
IRX3	79191	1.39012	5.47199e-08
ZGLP1	100125288	1.38955	0.000110016
TRIP10	9322	1.38943	9.26513e-13
CARD16	114769	1.38783	6.29726e-05
FAM184A	79632	1.38761	7.81669e-05
C6orf27	80737	1.38666	0.00282685
WDR86	349136	1.3862	0.000169121
HLA-G	3135	1.3851	0.000396825
MYCBPAP	84073	1.38493	0.000327038
GATM	2628	1.3847	4.47658e-07
PRR24	255783	1.38438	5.0881e-07
ALDH1A2	8854	1.38303	0.000129589
TMEM86B	255043	1.38279	2.80002e-08
TP73	7161	1.38119	4.81939e-05
RNF122	79845	1.38048	1.16027e-06
PRKCB	5579	1.37992	0.000522985
NPR2	4882	1.37843	6.56585e-08
GNG11	2791	1.37839	1.95742e-07
NEGR1	257194	1.37794	1.2441e-05
UPK3BL	100134938	1.37741	0.000421827
IGFBP4	3487	1.37734	3.88139e-07
ERVFRDE1	405754	1.37667	0.00115472
HSD17B7P2	158160	1.37546	4.22316e-07
SPARCL1	8404	1.37439	1.7625e-07
MST1P9	11223	1.3718	0.00110316
ALDH8A1	64577	1.36914	0.00263631
AFAP1L2	84632	1.36802	7.64615e-07
SPTB	6710	1.36775	0.000638959
SLCO3A1	28232	1.36774	5.02435e-07
PNMAL1	55228	1.36502	0.00125912
EGR2	1959	1.3643	0.00422122
C6orf26	401251	1.36293	0.000154908
PDZD4	57595	1.35991	1.09074e-07
SLC17A7	57030	1.35961	0.0025046
STRC	161497	1.35942	0.000108274
MSRB3	253827	1.35938	7.99913e-07
SV2A	9900	1.35851	5.2228e-05
LOC643719	643719	1.35795	0.000592331
COL16A1	1307	1.35719	1.19098e-08
RSPO3	84870	1.35586	0.000954922
FAM176B	55194	1.35512	7.66282e-06
PCDHGA8	9708	1.355	0.00108681
CDA	978	1.35382	0.000394083
ZNF826	664701	1.35339	0.00102269
KIAA1984	84960	1.35204	1.95798e-06
GPR133	283383	1.35066	0.000436512
LOC399959	399959	1.34981	5.46227e-06
TMEM106A	113277	1.34941	1.84667e-06
CYBA	1535	1.34815	7.84514e-07
RFX2	5990	1.34678	1.94728e-05
CSMD3	114788	1.3459	0.00203547
TTTY14	83869	1.3429	0.0010844
LOC162632	162632	1.34202	0.00458785
AGBL2	79841	1.34186	0.000527724
DNM1	1759	1.3417	2.14003e-06
GGTA1	2681	1.34167	2.163e-06
FTCD	10841	1.33994	0.00329421
RYR3	6263	1.3384	7.58959e-06
CCDC17	149483	1.33793	0.000634504
RPL21	6144	1.33768	8.68846e-05
DOCK3	1795	1.33766	1.5984e-05
HBEGF	1839	1.33558	0.00161795
CCDC89	220388	1.33537	0.000165589
IL17D	53342	1.33411	8.03198e-05
PMP22	5376	1.33301	5.15875e-07
CRMP1	1400	1.33272	0.000353616
PDPN	10630	1.3308	9.18947e-05
LOC643763	643763	1.33041	0.00405769
LOC441455	441455	1.32976	0.000142043
ARAP3	64411	1.32968	1.89517e-06
C10orf72	196740	1.3283	2.29087e-05
S100A13	6284	1.32805	1.33265e-06
SLC1A7	6512	1.32805	3.77768e-05
PLCD4	84812	1.32501	8.40814e-07
ANO9	338440	1.32369	0.0010334
EHBP1L1	254102	1.32328	7.00429e-10
TPRG1	285386	1.32141	0.000678362
CSDC2	27254	1.3214	9.80171e-05
ECSCR	641700	1.32105	0.000294341
CD160	11126	1.32065	3.78016e-06
ATP2B4	493	1.31988	6.63476e-06
CIB2	10518	1.31904	0.000157076
AVPR2	554	1.31646	7.5496e-05
PGR	5241	1.31581	3.40445e-05
KCNJ10	3766	1.31516	0.00204999
HYI	81888	1.31382	5.49224e-06
ENPP6	133121	1.31377	0.00150468
FGF11	2256	1.31332	0.000419027
SLC24A3	57419	1.31267	2.64982e-06
ICAM2	3384	1.31231	7.83142e-06
ZNF516	9658	1.3108	0.000131234
LPAL2	80350	1.30942	0.00160033
FAM46A	55603	1.30919	4.33761e-07
C8orf73	642475	1.30783	0.00121536
ZNF219	51222	1.30773	3.04485e-09
ADAMTS8	11095	1.30423	4.36045e-05
SLC4A3	6508	1.30405	4.92672e-08
LOC541473	541473	1.30402	0.0010946
C9orf109	286333	1.30356	0.00143103
ABCA8	10351	1.30355	5.35966e-05
C2orf77	129881	1.30302	0.000989431
REEP1	65055	1.30292	0.000731733
SPON1	10418	1.30284	0.000152306
PIWIL2	55124	1.30134	0.00294072
C8orf79	57604	1.30113	0.000257791
HCG26	352961	1.30102	2.78176e-05
REM1	28954	1.30084	3.29235e-05
FGF2	2247	1.29992	7.25479e-06
CILP	8483	1.29866	0.000841905
ANKRD45	339416	1.29844	0.000688544
TUBG2	27175	1.29477	1.87475e-10
WNT5B	81029	1.2945	3.06983e-06
RBPMS2	348093	1.2932	0.000147803
BTNL9	153579	1.29204	0.000760627
TPTE2P1	646405	1.29193	0.00441799
USP44	84101	1.29166	0.00181383
TSPAN7	7102	1.29109	2.4149e-06
FAM182B	728882	1.291	0.000138096
C9orf125	84302	1.28998	0.00356031
LOC134466	134466	1.28715	0.00224796
C10orf140	387640	1.28554	0.000180174
RBM38	55544	1.28366	4.81618e-08
LOC100130015	100130015	1.28309	8.62754e-06
LOC401093	401093	1.28221	3.96682e-05
GSDMB	55876	1.28174	0.000375693
TMEM22	80723	1.28033	3.94415e-05
USHBP1	83878	1.27985	4.802e-05
ZNF804A	91752	1.27976	0.000848257
FLT3LG	2323	1.27884	9.07511e-06
ATG16L2	89849	1.27798	4.36001e-08
JAZF1	221895	1.27755	6.05296e-07
NOTCH4	4855	1.27722	4.36668e-07
SH3BGR	6450	1.27696	6.82248e-05
PLCD3	113026	1.27413	1.7048e-06
RBM44	375316	1.27339	0.00143889
IRS2	8660	1.27282	4.0461e-05
COL5A3	50509	1.27137	6.57936e-05
MMP17	4326	1.27061	0.00130118
TIMP3	7078	1.2706	1.57221e-06
NCRNA00204B	286967	1.27045	0.000496436
VWA5A	4013	1.26946	7.29757e-06
MAP3K8	1326	1.26893	3.40445e-05
RSPO1	284654	1.2687	0.000208285
LRRC17	10234	1.26765	4.11815e-05
ZNF655	79027	1.26755	0.000312859
IL34	146433	1.26671	1.68681e-06
RASL10B	91608	1.26596	0.000410631
SLC22A20	440044	1.26544	0.00210633
TLE6	79816	1.26422	0.00138311
SLC45A1	50651	1.26243	3.89027e-05
EGFL7	51162	1.26163	1.49126e-05
TMSB15B	286527	1.26067	0.00386931
HEXDC	284004	1.25876	1.43481e-09
HTRA3	94031	1.2582	1.23744e-05
NLRP1	22861	1.25565	3.46068e-07
KLF8	11279	1.25556	2.81401e-06
FHL2	2274	1.25534	1.84991e-05
TMEM88	92162	1.25451	4.85465e-07
LPAR6	10161	1.25366	1.53375e-07
TNXB	7148	1.25362	4.18403e-05
N4BP2L1	90634	1.25253	1.08687e-07
CDKN1C	1028	1.25252	7.88492e-05
LAYN	143903	1.25178	4.29201e-06
LRRC66	339977	1.25112	0.00281647
PPP1R15A	23645	1.2508	1.55199e-05
GHRLOS	100126793	1.25018	0.000876622
CACHD1	57685	1.24878	3.17376e-05
FLJ43663	378805	1.2485	1.84646e-07
WIPF3	644150	1.24427	0.00255663
LOC286367	286367	1.24328	5.20475e-06
THBD	7056	1.24309	0.000567472
YJEFN3	374887	1.24275	0.000647184
FBXL2	25827	1.24221	0.00220553
C6orf163	206412	1.24129	0.00126637
GJC1	10052	1.23973	1.02218e-05
TCEAL5	340543	1.2387	5.17127e-05
GPRC5B	51704	1.23848	1.19895e-06
PTGER2	5732	1.23764	0.000269955
IL18RAP	8807	1.23754	0.00200502
SPOCK3	50859	1.23489	0.000294341
FLJ42289	388182	1.23449	2.61841e-05
RCOR2	283248	1.23277	0.00342808
ST5	6764	1.23202	1.70677e-08
MATN1	4146	1.23186	0.00314184
COCH	1690	1.23125	0.00480518
GSDMD	79792	1.23091	0.000421827
DLL1	28514	1.23014	6.98464e-06
KIT	3815	1.22997	5.40729e-05
PCDH7	5099	1.22914	8.63468e-05
SMAD6	4091	1.2288	1.3342e-05
CHST6	4166	1.22822	0.000319731
TIPARP	25976	1.22767	2.43092e-05
CCL4	6351	1.22707	0.0023652
POM121L9P	29774	1.2254	0.000307403
THSD1	55901	1.22447	0.000147263
FLRT2	23768	1.22338	0.00216849
FAM124A	220108	1.2226	0.00102639
UPK3B	80761	1.22209	0.00297823
FAM70B	348013	1.22184	1.96484e-05
SOBP	55084	1.22133	0.000132114
PDLIM1	9124	1.21997	2.45101e-06
PLP2	5355	1.21973	2.54619e-05
?	653553	1.21902	0.00155804
CPEB1	64506	1.21795	0.00348636
TRNP1	388610	1.2178	9.84389e-05
HHIPL1	84439	1.21705	3.93899e-05
SVIL	6840	1.21632	1.32356e-06
PLK3	1263	1.21558	0.000106079
LMNA	4000	1.21549	8.30197e-07
PPAP2B	8613	1.21481	5.97331e-07
ZNF789	285989	1.2147	6.93026e-07
LBXCOR1	390598	1.21454	0.000235994
SERPINF2	5345	1.21421	0.000505008
MFAP2	4237	1.21418	0.000208645
ITGA10	8515	1.21396	0.00021882
OLFML1	283298	1.2137	0.000244659
MYO15B	80022	1.2118	0.00107753
ITIH4	3700	1.21086	0.000562848
MAP1A	4130	1.21085	0.00046912
KLRD1	3824	1.21041	0.00254393
EGFLAM	133584	1.2082	0.000380883
DAAM2	23500	1.20785	5.93661e-05
NNMT	4837	1.20727	0.00414465
ISL1	3670	1.20697	7.99469e-05
SLC12A4	6560	1.20683	2.63936e-09
MGC42105	167359	1.20658	0.00145406
OSR1	130497	1.20519	0.000253093
FZD10	11211	1.20366	0.00204947
KIF17	57576	1.20363	1.09228e-05
GSTM3	2947	1.20343	0.000211341
NCRNA00176	284739	1.20292	0.00269922
SPHK1	8877	1.201	0.000837452
JDP2	122953	1.19986	6.90586e-06
NKPD1	284353	1.19899	0.00034267
SOD3	6649	1.19883	0.000404035
TUBA4A	7277	1.19857	0.00023582
FLJ13197	79667	1.19737	0.000228809
STOM	2040	1.19599	4.43701e-07
JAM3	83700	1.1959	4.37388e-05
BATF	10538	1.19556	0.00217454
NAV2	89797	1.19549	0.000270245
KCNG1	3755	1.1931	0.00275542
BZRAP1	9256	1.1928	3.41835e-08
FAM69C	125704	1.19189	0.00157829
KANK2	25959	1.19053	7.8731e-07
MXRA7	439921	1.18991	1.64878e-05
PRDM16	63976	1.18894	0.000639899
LRRC70	100130733	1.18802	4.10181e-05
CG030	116828	1.18795	2.13054e-05
DLG4	1742	1.18726	1.73293e-05
C10orf68	79741	1.18715	0.000553479
NAPSA	9476	1.1869	0.00204369
SOX18	54345	1.18664	0.00016576
PRELID2	153768	1.18605	0.00191196
NTRK2	4915	1.18504	0.000799953
ANGPTL2	23452	1.18449	3.21561e-06
RIPK3	11035	1.18246	0.000709939
NRSN2	80023	1.18192	1.26416e-05
SORBS3	10174	1.18186	2.48969e-07
TUBB6	84617	1.18147	1.26478e-07
C1orf126	200197	1.18121	0.000116897
MSX1	4487	1.17952	0.000556312
NEDD9	4739	1.1792	1.44061e-06
PPP1R12B	4660	1.17902	1.22335e-06
ZNF671	79891	1.1783	0.000270688
BCL7C	9274	1.17657	1.35077e-06
TPPP3	51673	1.17529	0.00480544
MYL6B	140465	1.1743	1.754e-05
C16orf5	29965	1.1723	9.62298e-07
TSPAN11	441631	1.17228	0.00103446
TSPAN4	7106	1.17175	9.27934e-07
GPR153	387509	1.17173	7.63444e-05
PODN	127435	1.17011	3.34299e-05
SLC4A11	83959	1.1701	0.000819225
SLC8A1	6546	1.16765	0.0001418
C16orf79	283870	1.16711	0.00130338
FOXC1	2296	1.16696	2.76632e-05
CACNA1C	775	1.16662	2.25589e-05
MAP3K12	7786	1.16613	2.05315e-05
ITGA3	3675	1.16394	1.12377e-07
CRYGS	1427	1.16274	0.00340912
DZIP1	22873	1.16067	0.000179932
CHODL	140578	1.15885	0.00379528
ANKRD43	134548	1.15828	0.00287909
ARHGAP20	57569	1.15798	0.000637542
KCNC4	3749	1.15701	0.00106781
FLJ45445	399844	1.15692	0.000904374
WASH5P	375690	1.15647	1.46831e-05
APCDD1	147495	1.15573	8.6075e-06
HOXA7	3204	1.15535	0.00223776
C4orf44	345222	1.15502	0.00490723
MIR17HG	407975	1.15497	0.00428141
RGS12	6002	1.15338	2.71057e-10
ELFN1	392617	1.15336	0.000716063
PLAG1	5324	1.1526	0.00110316
CBX7	23492	1.15241	9.29623e-11
ENO2	2026	1.15168	3.96067e-05
EBF1	1879	1.15151	0.000338039
DHRS4L2	317749	1.15134	4.375e-06
KCNK15	60598	1.15099	0.00453397
FSTL3	10272	1.15089	1.17778e-05
SERPINF1	5176	1.15051	0.000310732
SERTAD1	29950	1.15015	8.99154e-06
MGC12982	84793	1.14974	0.00138311
HLA-A	3105	1.14743	8.66806e-06
GOLGA8A	23015	1.14735	0.00269214
FOSL2	2355	1.14681	0.000146264
PLN	5350	1.14591	0.00226032
FMN2	56776	1.14516	0.00302025
GPR161	23432	1.14477	0.000186061
SEC31B	25956	1.14468	8.78983e-05
CNTNAP3	79937	1.14397	0.00264005
HEPH	9843	1.14102	0.000283775
CCDC102A	92922	1.13971	1.71362e-06
CPT1B	1375	1.13815	5.81427e-05
KLHL14	57565	1.13792	0.00146723
MATN2	4147	1.1372	6.32454e-05
AQP4	361	1.13662	0.00161908
TBC1D3B	414059	1.13658	1.10177e-05
TAL1	6886	1.13592	0.000180061
C3orf70	285382	1.1354	0.000326253
RAET1G	353091	1.13515	0.00479848
APOLD1	81575	1.13508	0.000769624
TBX6	6911	1.13406	0.00011345
LYL1	4066	1.13367	0.000245046
SGSM1	129049	1.13258	0.00144237
WHAMML2	440253	1.13032	2.11718e-05
PRKY	5616	1.13019	0.000307386
MCC	4163	1.12834	0.000592415
TSC22D1	8848	1.12824	2.33497e-05
KCNT2	343450	1.12819	0.00170562
ARHGEF17	9828	1.12569	1.27931e-07
C10orf54	64115	1.12537	3.16583e-06
FCGRT	2217	1.12455	6.00265e-07
SEMA6C	10500	1.12356	0.000119864
NDRG2	57447	1.12276	0.00013726
NHS	4810	1.12226	6.81266e-05
C1orf86	199990	1.12216	1.07808e-05
RAMP2	10266	1.12151	4.82289e-05
KCNIP2	30819	1.11973	0.000910903
CHKB-CPT1B	386593	1.11785	4.25565e-05
MEF2B	100271849	1.11779	0.000581455
PKDCC	91461	1.11638	0.000296371
C1orf228	339541	1.11581	0.00242449
KLF6	1316	1.11498	0.00218049
JMJD7-PLA2G4B	8681	1.11424	2.98131e-09
ZNF853	54753	1.11395	1.96121e-05
MST1	4485	1.11378	0.0016094
PHLDA1	22822	1.11321	0.000805076
LYSMD4	145748	1.11207	1.86587e-05
NOVA2	4858	1.10789	0.00115854
APOBEC3G	60489	1.10756	0.00121569
DDIT4	54541	1.10747	0.000394708
GPC1	2817	1.10667	1.06404e-08
CNR1	1268	1.10591	0.00345425
DNAH17	8632	1.10481	0.000107565
TMEM121	80757	1.1047	0.00281116
DPYSL3	1809	1.10408	3.78663e-05
C10orf114	399726	1.10292	0.00111385
C15orf41	84529	1.1027	7.39039e-05
KIAA1755	85449	1.10215	0.000467311
ADCY4	196883	1.1005	6.86455e-05
RUSC2	9853	1.10004	3.53915e-07
FRMD6	122786	1.09998	0.000321838
HSPB1	3315	1.0992	0.00364283
FHL3	2275	1.09854	6.00239e-05
SLC22A4	6583	1.09631	0.00248922
FOXD2	2306	1.09577	0.000658496
RIN3	79890	1.09528	6.17529e-06
LRP4	4038	1.09473	0.00107699
TTLL3	26140	1.09443	4.28664e-05
GPR135	64582	1.09424	2.20807e-05
KANK3	256949	1.09358	3.60284e-05
CTGF	1490	1.09278	0.00135553
RARG	5916	1.09239	1.75904e-05
NT5E	4907	1.09102	0.000161473
LOC100129534	100129534	1.09074	1.61517e-05
LPAR1	1902	1.08932	0.000208237
GBP2	2634	1.08927	2.43115e-05
LIMS3-LOC440895	100271835	1.08697	0.00314236
MARVELD1	83742	1.08592	8.22662e-05
C6orf145	221749	1.08534	1.94942e-06
NFASC	23114	1.08413	0.000204408
RCBTB2	1102	1.08365	5.53547e-09
APOM	55937	1.08341	0.000238491
LY6G5B	58496	1.08261	0.000413754
STMN3	50861	1.0821	0.000446113
ERRFI1	54206	1.08086	0.00060307
TIAF1	9220	1.08007	0.000155046
WDR27	253769	1.07996	4.13267e-05
SERPINB1	1992	1.07928	0.000831989
IER5	51278	1.07925	0.000289154
EAF2	55840	1.07809	0.000473959
TBX19	9095	1.07773	0.000107951
LOC158376	158376	1.07763	0.00376746
FZD7	8324	1.07759	2.44752e-05
ZC3H12B	340554	1.07726	0.00075128
C21orf56	84221	1.07612	0.00321493
ZCCHC18	644353	1.07605	0.00187567
LUC7L	55692	1.07576	2.66693e-09
CCDC28B	79140	1.07471	0.00394159
SUGT1L1	283507	1.07436	1.76693e-06
FAM167B	84734	1.07422	9.12578e-05
FIBIN	387758	1.07329	0.00064552
MDK	4192	1.07309	0.00238233
NMB	4828	1.0716	0.00105825
C1QTNF2	114898	1.07118	0.00265928
CCDC80	151887	1.07102	0.00172159
TNFAIP2	7127	1.06858	0.000257791
DCN	1634	1.06802	0.000681214
C20orf194	25943	1.06794	1.13291e-06
U2AF1L4	199746	1.06753	5.54466e-07
C16orf48	84080	1.06632	6.72394e-05
EXOC3L	283849	1.06628	0.000159086
KCND1	3750	1.06615	0.000246385
COMMD6	170622	1.06604	3.44661e-07
MICAL1	64780	1.06442	3.17376e-05
SCN1B	6324	1.06407	0.000320925
C5orf45	51149	1.06339	1.12364e-06
PHLDB1	23187	1.06133	1.57108e-07
STK32B	55351	1.0608	0.00235183
SSPN	8082	1.05816	3.36355e-05
RNF207	388591	1.05773	0.000240391
RP9P	441212	1.0574	0.000120443
PHLDA3	23612	1.05684	0.000203643
HSD11B1	3290	1.05515	0.00186553
MRC2	9902	1.05417	8.86986e-05
IL18	3606	1.05258	0.000876715
MAP1B	4131	1.05114	0.00228685
CEACAM19	56971	1.0509	0.000440469
[truncated: 1,148 more rows]
