# Supplementary material for: The X-linked tumor suppressor TSPX downregulates cancer-drivers/oncogenes in prostate cancer in a C-terminal acidic domain dependent manner
Source: Oncotarget. 2019 Feb 19;10(15):1491–506. doi: 10.18632/oncotarget.26673 (PMC6407674; doi:10.18632/oncotarget.26673)
Supplement: Supplementary file 6 [file oncotarget-10-1491-s006.xlsx]

## Sheet: Sheet1
Supplementary Table 5: Results of IPA biological function analysis for the differentially expressed genes between TSPX-high group and TSPX-low group prostate cancers in TCGA datasets
Biological functions	Number of classified genes	P-Value	Genes
Cell movement	645	1.53e-27	PDLIM4,IL1RL1,GUCA2A,SPSB1,NEDD9,CTGF,SPHK1,TCIRG1,DBF4,ILK,KIF20B,ITGA7,PAK3,LYVE1,LPA,TBXA2R,SNAI2,PBK,LAG3,CATSPER2,MYOC,ST8SIA2,BCAT1,GLIS2,CHST2,HBEGF,PLEKHG5,VEGFD,CDK5R2,SLC1A2,F10,CTSG,C6,CPEB1,LYZ,RIN1,EOMES,SGK1,GSN,ELANE,FST,ERBB3,AQP4,LYN,RASGRF1,CYR61,RUVBL1,TSPAN7,CCL16,IL6,EPHB1,GPR161,TMSB15B,S100A14,PER1,DCN,ARHGEF4,MMP28,NFIL3,PIK3C2G,HYAL1,TRPM4,PTPRO,IL11RA,EGR1,PDE2A,DBH,HVCN…	.
Migration of cells	575	2.41e-25	IL1RL1,GUCA2A,SPSB1,NEDD9,CTGF,SPHK1,TCIRG1,DBF4,ILK,KIF20B,PAK3,LYVE1,LPA,TBXA2R,SNAI2,LAG3,MYOC,ST8SIA2,BCAT1,GLIS2,CHST2,HBEGF,PLEKHG5,VEGFD,CDK5R2,SLC1A2,F10,CTSG,C6,CPEB1,LYZ,RIN1,EOMES,SGK1,GSN,ELANE,ERBB3,AQP4,LYN,RASGRF1,CYR61,RUVBL1,CCL16,IL6,EPHB1,GPR161,TMSB15B,S100A14,PER1,DCN,ARHGEF4,MMP28,NFIL3,HYAL1,TRPM4,PTPRO,IL11RA,EGR1,PDE2A,DBH,HVCN1,NCAM1,PTGS2,CEBPB,AQP8,PROM1,PALLD,SAA1,GPE…	.
Apoptosis	712	4.41e-21	PDLIM4,IL1RL1,EVA1C,TBPL1,GUCA2A,MSX1,NTSR1,PCDHGA4,NEDD9,ANXA6,CTGF,CCHCR1,SPHK1,ILK,ITGA7,GMDS,PAK3,RASSF3,TBXA2R,SNAI2,PBK,LAG3,MYOC,ST8SIA2,CDC6,GLIS2,TOP2A,HBEGF,ENTPD5,DIO3,GPM6B,SYDE1,CTSG,C6,CPEB1,CDIP1,PLCD3,DPP7,SGK1,GSN,PHLDA3,ELANE,ZNF423,FST,ERBB3,MSRB3,LYN,CYR61,IL6,GNPNAT1,DIRAS3,CREM,TPD52,S100A14,PER1,PCDHGA8,DCN,SPECC1,GSTP1,HK2,NFIL3,PTPRQ,HYAL1,STRADB,PTPRO,REM2,EGR1,CACNA1A,C…	.
Organization of cytoskeleton	430	1.05e-20	PDLIM4,SEZ6,NEDD9,CTGF,SPHK1,ILK,FSD1,KIF20B,PAK3,SLITRK3,MYOC,GRIN3A,GPM6B,INSRR,SYDE1,VEGFD,CDK5R2,RIN1,SGK1,GSN,TUBA4A,ARHGAP20,LYN,NCKAP5L,ARHGAP33,RASGRF1,CYR61,REM1,POC1A,IL6,EPHB1,RFX3,C16orf45,ARHGEF19,TRDN,MAP1A,ARHGEF4,PTPRQ,STRADB,AUNIP,PTPRO,REM2,EGR1,IL11RA,KLHL41,DAAM1,CACNA1A,NRXN1,CAMK2A,NCAM1,PTGS2,PALLD,ADCY3,CPT1C,FLRT3,MYH7B,SCIN,MOB2,SV2A,CCDC8,PRC1,KIT,RACGAP1,PPP1R9A,TRPC6,…	.
Transport of molecule	463	2.13e-20	SLC4A11,GUCA2A,CLCNKB,NTSR1,NEDD9,ANXA6,SPHK1,CCHCR1,TCIRG1,ILK,SLC38A7,ATP6V0A4,PLEKHA8,RAB27B,PPP1R1A,KCNIP2,HMX2,GRIN3A,SLC19A1,DIO3,ATP1B2,SLC1A2,CTSG,CPEB1,MLC1,UPK3B,SGK1,GSN,SCN4A,ELANE,GSTA4,FST,ERBB3,AQP4,LYN,RASGRF1,DDC,IL6,TPD52,PER1,SCG5,CDH23,HK2,NFIL3,UNC13D,STRADB,TRPM4,NPC1L1,SLC26A3,EGR1,CLIC3,CACNA1A,NRXN1,CAMK2A,DBH,HVCN1,KCNMB1,ABRA,PTGS2,SLC47A1,PRICKLE1,SLC19A3,AQP8,RAB3B,CE…	.
Necrosis	708	7.87e-20	PDLIM4,IL1RL1,EVA1C,TBPL1,GUCA2A,MSX1,NTSR1,PCDHGA4,NEDD9,CTGF,CCHCR1,SPHK1,ILK,ITGA7,GMDS,PAK3,RASSF3,TBXA2R,SNAI2,PBK,LAG3,MYOC,ST8SIA2,CDC6,GRIN3A,GLIS2,TOP2A,HBEGF,ENTPD5,PABPC1,SLC1A2,SDR16C5,CTSG,CDIP1,LYZ,MPHOSPH9,EOMES,SGK1,GSN,ELANE,ZNF423,FST,ERBB3,LYN,CYR61,IL6,HLA-F,GNPNAT1,DIRAS3,CREM,TPD52,PER1,SCG5,PCDHGA8,DCN,SPECC1,GSTP1,HK2,NFIL3,PTPRQ,GSDMD,HYAL1,STRADB,TRPM4,PTPRO,IL11RA,EGR1,…	.
Cell death	869	2.47e-18	EVA1C,TBPL1,GUCA2A,NTSR1,NEDD9,ANXA6,SPHK1,PAK3,TBXA2R,SNAI2,CDC6,TOP2A,ENTPD5,SYDE1,SLC1A2,SDR16C5,CTSG,C6,CPEB1,CDIP1,DPP7,PHLDA3,ERBB3,CYR61,HLA-F,DIRAS3,TPD52,S100A14,PER1,PCDHGA8,DCN,HYAL1,STRADB,TRPM4,PTPRO,REM2,CAMK2A,RASD2,PRDM16,SLC47A1,NLRP1,TK1,SLC19A3,SKA3,ACER2,RRM2,PALLD,UCHL5,SKP2,SCIN,MOB2,C7,RASL10A,KIT,PPP1R9A,TUBB6,GJC1,ATP1A2,KRT14,CDC25C,ETS2,INPP5D,E2F8,HIP1,KIF18A,PRKDC,TAL…	.
Invasion of cells	285	8.01e-18	AGER,COL7A1,SPSB1,LPAR1,MMP2,NEDD9,FAM107A,CTGF,IL13,ACTA2,SPHK1,TCIRG1,PIK3CB,ILK,PAK3,FOS,HIC1,INHBA,LRIG1,ATP6V0A4,TBXA2R,ECM1,SNAI2,LAMB3,PRKCB,TAGLN,SPP1,PRKAR2A,MIR17HG,FERMT2,BCAT1,HBEGF,ENTPD5,OCLN,EPHB6,LAMA1,F7,BIRC5,VEGFD,NRG1,AR,GSN,CLU,CXCR2,TP73,FST,ERBB3,DIAPH3,LYN,EFEMP1,CYR61,RUVBL1,LGALS1,LTB4R2,IL6,NFKBID,ASGR1,DIRAS3,BTG2,ID4,S100A14,DCN,NTRK3,NES,FOXC1,S100A8,TGFBR3,AJAP1,EGR…	.
Cell cycle progression	320	1.39e-17	GAS6,IRF1,NEK2,HSPA1A/HSPA1B,NEDD9,TUBB1,SPHK1,CCNB2,DBF4,ILK,RASSF3,FOS,INHBA,TUBA1A,LRIG1,CD160,PRKCB,LAG3,SPP1,CDC6,GTSE1,PRKAR2A,PTX3,SLC19A1,MIR17HG,TOP2A,HBEGF,ADRA1B,BIRC5,VEGFD,CDK5R2,NRG1,HELLS,AR,PDLIM7,SGK1,CLU,FANCA,TP73,UBE2C,PLK4,ADCYAP1,ERBB3,DIAPH3,CENPE,LYN,CCNG2,RASGRF1,CYR61,ZWINT,PKD1,TIFA,IL6,KIF11,PTCH2,DIRAS3,CENPT,ST5,BTG2,CBX2,PER1,NTRK3,CDK6,TPX2,WNT3A,FOXC1,AK1,HYAL1,DT…	.
Organization of cytoplasm	449	1.44e-17	PDLIM4,SEZ6,NEDD9,CTGF,SPHK1,ILK,FSD1,KIF20B,PAK3,SLITRK3,MYOC,GRIN3A,GPM6B,INSRR,SYDE1,VEGFD,CDK5R2,RIN1,SGK1,GSN,TUBA4A,ARHGAP20,LYN,NCKAP5L,ARHGAP33,RASGRF1,CYR61,REM1,POC1A,IL6,EPHB1,RFX3,C16orf45,ARHGEF19,TRDN,MAP1A,ARHGEF4,PTPRQ,STRADB,AUNIP,PTPRO,REM2,EGR1,IL11RA,KLHL41,DAAM1,PDE2A,CACNA1A,NRXN1,CAMK2A,NCAM1,PTGS2,PALLD,ADCY3,CPT1C,FLRT3,MYH7B,SCIN,MOB2,SV2A,CCDC8,PRC1,KIT,RACGAP1,PPP1R9A,…	.
