# Supplementary material for: The X-linked tumor suppressor TSPX downregulates cancer-drivers/oncogenes in prostate cancer in a C-terminal acidic domain dependent manner
Source: Oncotarget. 2019 Feb 19;10(15):1491–506. doi: 10.18632/oncotarget.26673 (PMC6407674; doi:10.18632/oncotarget.26673)
Supplement: Supplementary file 7 [file oncotarget-10-1491-s007.xlsx]

## Sheet: Sheet1
Supplementary Table 6: Consistent DEGs associating with the TSPX expression level in both clinical PCa specimens and LNCaP cells
Gene symbol	Log2([TSPX-high]/[TSPX-low) (TCGA-data)	Log2([TSPX]/[EGFP]) (LNCaP RNA-Seq)
CA14	3.90897	2.72742
TNNT2	3.46304	3.80388
GNB3	3.16836	1.17377
FER1L5	3.12798	1.83934
VWCE	2.90355	3.62403
TNS4	2.81616	1.12945
HSPB8	2.76099	1.03448
GRM6	2.71948	1.07983
CRYAB	2.683	1.46902
GRASP	2.53503	0.900155
SLC26A10	2.48187	1.62098
KCNIP3	2.48027	1.03267
TAGLN	2.47237	1.25803
MYH7B	2.40909	0.978082
ZFP36	2.39264	1.19436
DRD4	2.31865	2.203
MYH11	2.29163	2.3908
SMTN	2.24699	0.984306
ACTA2	2.22691	2.027
POPDC2	2.21289	2.09814
CELF6	2.16712	0.917534
FUT3	2.1323	1.24982
KCNH3	2.02278	1.36362
ADAMTSL4	2.01492	2.07767
VAMP5	1.95966	2.51757
BNIPL	1.9354	2.14996
CLIP3	1.92713	1.30482
LGALS4	1.89471	2.32067
SEMA3B	1.8422	0.983694
PIP5KL1	1.82326	1.03731
TNFRSF10D	1.80756	2.50791
BTG2	1.77377	2.41915
RIN1	1.74494	3.61195
SLC6A16	1.73509	1.35831
SAMD14	1.71033	3.96368
MYO15A	1.69654	2.32485
ADCY5	1.69547	2.37913
NLGN3	1.66147	2.42884
SLC25A34	1.59269	2.54591
AMY2B	1.59024	1.97846
NFKBIZ	1.58238	0.888507
CUBN	1.54889	3.81331
COL11A2	1.54279	1.28252
REM2	1.5275	2.72119
DDX26B	1.51192	0.862778
LYNX1	1.50048	0.906918
LTB4R	1.49896	1.10311
CLDN9	1.47531	2.21738
BDKRB2	1.42222	0.823289
AOC3	1.40351	1.61964
TRIP10	1.38943	1.49303
TMEM86B	1.38279	1.20553
NPR2	1.37843	2.82854
PLCD4	1.32501	1.54878
GSDMB	1.28174	1.87633
PLCD3	1.27413	1.82434
RBM44	1.27339	0.960144
MAP3K8	1.26893	1.13967
TMEM88	1.25451	1.07104
TNXB	1.25362	3.56365
N4BP2L1	1.25253	3.20621
PPP1R15A	1.2508	0.935062
LOC286367	1.24328	0.824209
GJC1	1.23973	0.92623
LMNA	1.21549	1.48019
ITGA10	1.21396	1.28436
SLC12A4	1.20683	1.74532
DLG4	1.18726	0.936654
C16orf5	1.1723	1.32482
SERTAD1	1.15015	1.57204
PRKY	1.13019	1.20921
MCC	1.12834	1.39476
SEMA6C	1.12356	0.886094
GPC1	1.10667	0.994586
DNAH17	1.10481	2.49124
RUSC2	1.10004	0.856691
TTLL3	1.09443	1.69246
KANK3	1.09358	0.94723
IER5	1.07925	2.70737
TBX19	1.07773	1.58445
KCND1	1.06615	2.61172
PHLDA3	1.05684	1.40923
SLC9A5	1.03375	0.986883
COLQ	1.01886	1.77566
JUND	0.989511	0.957028
GFPT2	0.977018	0.8949
LTB4R2	0.946064	1.50586
DNM3	0.945998	1.91377
MMP14	0.939548	1.02243
YPEL3	0.937342	0.92495
INPP5D	0.932777	5.00998
ZNF540	0.920049	0.952187
WSB1	0.918159	1.10854
CDC42EP4	0.91392	1.02504
TSNAXIP1	0.910333	1.176
SYNPO	0.909386	2.78085
UNC13D	0.908045	1.82191
C1orf63	0.895313	0.971058
FGFR1	0.892458	0.890637
PTCH2	0.889584	1.92445
EXD3	0.87221	1.35171
DDB2	0.835822	1.54063
MAP3K14	0.829336	0.800154
CCDC146	0.812871	2.70824
EMB	-0.812849	-0.917745
C17orf58	-0.820085	-0.880366
KIAA1430	-0.821791	-1.2113
PSAT1	-0.825088	-1.40795
MAOA	-0.830437	-1.12678
STEAP1	-0.836717	-1.47106
OTUD6B	-0.837671	-0.837711
PPP1R9A	-0.844113	-0.833914
GUCY1A3	-0.868963	-1.43453
EXOC6	-0.870915	-1.17095
NBN	-0.87466	-0.984219
TLCD1	-0.882118	-1.16107
PYCR1	-0.88479	-1.06699
DEPDC4	-0.910176	-0.967704
WDR76	-0.911735	-0.883363
THNSL1	-0.918684	-1.09723
ZDHHC23	-0.927039	-1.08913
SLC19A1	-0.927741	-1.22635
RMI1	-0.93145	-0.802933
RRS1	-0.943575	-0.961606
LDLRAD3	-0.949921	-1.08414
TAF4B	-0.955049	-0.897446
FAM155B	-0.963578	-0.856425
GALNT7	-0.995338	-1.24307
RAB27B	-1.02595	-1.05829
NEU3	-1.02853	-0.881071
MYC	-1.03026	-1.6094
PDK1	-1.03157	-0.84418
CBS	-1.03274	-1.24594
BOP1	-1.04303	-1.2323
ESRP1	-1.05578	-0.829825
PTPRM	-1.05688	-0.880494
SFXN2	-1.06912	-0.910171
RPL22L1	-1.10277	-1.22208
EFNB2	-1.11662	-0.881531
EHHADH	-1.13686	-1.64517
PTP4A3	-1.17261	-0.893067
SLC7A1	-1.18113	-1.26032
SLC43A1	-1.18371	-0.804638
MTHFD2	-1.18988	-1.36936
TRPM8	-1.19658	-1.61272
AFF3	-1.2009	-0.855238
SV2C	-1.23047	-1.56969
TARP	-1.23479	-1.24973
MYB	-1.24545	-0.851948
GPR37	-1.24603	-1.02604
AR	-1.32431	-1.21624
INPP4B	-1.36616	-1.2204
TNFSF15	-1.39547	-1.12103
CGREF1	-1.41374	-1.14351
DSC1	-1.43709	-0.814931
CCNB3	-1.57352	-1.19545
HK2	-1.63923	-0.915385
THBS2	-1.67343	-1.0804
IGF1	-1.76675	-1.33851
CDK6	-1.8644	-1.12512
CYP2J2	-1.87467	-1.22328
FAM19A4	-1.89291	-1.34814
SLC16A6	-2.03639	-1.07087
GRIN3A	-2.43154	-0.840407
UGT2B11	-4.10024	-1.15189
UGT2B28	-5.69409	-0.910177
